# Supplementary material for: IL17RB and IL17REL Expression Are Associated with Improved Prognosis in HPV-Infected Head and Neck Squamous Cell Carcinomas
Source: Pathogens. 2023 Apr 7;12(4):572. doi: 10.3390/pathogens12040572 (PMC10143491; doi:10.3390/pathogens12040572)
Supplement: Supplementary file 1 [file pathogens-12-00572-s001.zip › pathogens-2143972-supplementary/Supplementary 4.xls]

## Sheet: Upregulated infected patient
symbol	logFC	logCPM	F	PValue	FDR	change
NPS	9.74023	-0.0883693	1046.01	7.63613e-125	2.63034e-120	Up
OR7D4	7.43695	-2.7764	973.511	1.30742e-119	2.25177e-115	Up
SCGN	7.18307	-0.728008	627.854	1.77071e-90	1.01656e-86	Up
KRT38	7.11132	1.13384	547.799	1.87266e-82	4.60754e-79	Up
SHCBP1L	5.92633	-1.72663	670.09	1.74418e-94	1.502e-90	Up
SOX14	5.9063	0.484975	299.251	6.24007e-53	3.58243e-50	Up
LINC01210	5.88307	-3.12776	619.489	1.14691e-89	4.93831e-86	Up
KCNH6	5.68679	-0.923205	481.74	2.34701e-75	3.67477e-72	Up
NKX2-4	5.57129	-1.25664	352.889	5.13414e-60	4.1128e-57	Up
ZPBP2	5.47947	-2.23268	541.602	8.2976e-82	1.90546e-78	Up
GPR151	5.45839	-3.16886	560.948	8.18829e-84	2.16965e-80	Up
CCER1	5.415	-3.278	476.18	9.76348e-75	1.34525e-71	Up
NPHS2	5.32317	-3.09506	471.388	3.35775e-74	4.4485e-71	Up
GLIS3-AS1	5.30256	-1.54399	417.095	6.25421e-68	6.15522e-65	Up
INSM1	5.29772	0.89837	419.614	3.14156e-68	3.18277e-65	Up
ZFR2	5.19747	0.890903	435.11	4.7353e-70	5.26168e-67	Up
DEFB118	5.18762	-3.442	476.529	8.92688e-75	1.28123e-71	Up
LOC101927023	5.08769	-1.8143	393.093	4.87196e-65	4.53567e-62	Up
TAF7L	5.00253	0.495391	665.428	4.75022e-94	3.27252e-90	Up
PAX1	4.97196	3.20974	322.184	5.12084e-56	3.32816e-53	Up
SMC1B	4.90833	1.67583	606.465	2.16179e-88	8.2739e-85	Up
GFY	4.80621	-0.666007	325.29	1.98661e-56	1.31598e-53	Up
GHRH	4.76136	-1.24495	214.646	1.01564e-40	3.56988e-38	Up
NEFH	4.66069	2.90548	450.605	7.65151e-72	9.41299e-69	Up
LOC375196	4.62158	-0.669749	676.13	4.79157e-95	5.50168e-91	Up
LINC00682	4.49667	-3.79018	449.41	1.0492e-71	1.24623e-68	Up
FXYD2	4.46584	0.669796	477.169	7.57215e-75	1.13404e-71	Up
GBX1	4.45684	-1.401	223.195	5.10742e-42	1.8716e-39	Up
ABCA17P	4.43881	0.511158	494.158	1.00076e-76	1.91512e-73	Up
FRMD1	4.43265	-0.824043	301.425	3.15434e-53	1.8416e-50	Up
UGT2A1	4.41298	-1.83084	248.516	8.94223e-46	4.16249e-43	Up
LINC02054	4.39117	-3.31781	344.86	5.52115e-59	4.13438e-56	Up
UPB1	4.38517	0.045131	603.948	3.82911e-88	1.31897e-84	Up
CDH7	4.37973	-2.66409	341.032	1.72677e-58	1.23917e-55	Up
CD8B2	4.35748	0.305493	192.415	2.87351e-37	8.31773e-35	Up
KEL	4.33147	0.691575	367.723	6.76289e-62	5.68182e-59	Up
CHRNA2	4.29739	-2.39344	383.732	6.86454e-64	6.06297e-61	Up
TDRD9	4.27842	0.993092	541.203	9.13457e-82	1.96656e-78	Up
OR6C64P	4.24794	-4.57514	624.762	3.52691e-90	1.73554e-86	Up
RN7SL108P	4.20713	-4.3753	431.626	1.20879e-69	1.30119e-66	Up
KRT36	4.20244	1.0189	191.973	3.37421e-37	9.68567e-35	Up
C8G	4.1708	1.07251	596.029	2.33164e-87	7.30141e-84	Up
MAJIN	4.15963	-1.59008	321.581	6.15629e-56	3.92703e-53	Up
DMRTB1	4.15658	-4.01185	351.043	8.84751e-60	6.92639e-57	Up
ASCL4	4.06876	-1.7663	272.497	3.23503e-49	1.66319e-46	Up
RORB	4.002	1.69446	374.465	9.68433e-63	8.33966e-60	Up
ZNF541	3.99582	1.40133	313.987	6.34194e-55	3.90097e-52	Up
XKR4	3.97373	-0.0376023	232.777	1.86737e-43	7.56747e-41	Up
SYCP2	3.95929	3.03521	483.323	1.56645e-75	2.56943e-72	Up
IL17REL	3.92512	0.796258	189.631	7.91653e-37	2.19914e-34	Up
STAG3	3.89225	3.07123	577.898	1.5334e-85	4.40162e-82	Up
KASH5	3.88258	-1.2245	228.276	8.78624e-43	3.40057e-40	Up
TCAM1P	3.83398	0.872796	256.433	6.35562e-47	3.04064e-44	Up
CALCA	3.81469	-2.6114	208.029	1.05344e-39	3.4891e-37	Up
TDRG1	3.81432	-1.83962	193.869	1.69551e-37	5.07857e-35	Up
SSX3	3.72636	-4.40286	293.818	3.46191e-52	1.92337e-49	Up
WDR87	3.72048	-2.63052	233.265	1.57939e-43	6.55467e-41	Up
TCP11	3.67878	0.468038	237.834	3.31464e-44	1.4272e-41	Up
CGA	3.65351	-2.87957	239.571	1.83521e-44	8.10458e-42	Up
TDRD10	3.59965	0.118007	442.25	7.01711e-71	8.05705e-68	Up
NKX2-6	3.57052	-3.41805	179.605	3.1541e-35	7.70541e-33	Up
DDX25	3.54632	-1.54027	230.606	3.93716e-43	1.54113e-40	Up
LOC100422024	3.51713	-4.52921	349.584	1.36119e-59	1.04194e-56	Up
SYCP1	3.5051	-3.29749	204.263	4.02875e-39	1.29696e-36	Up
NOS2	3.48334	2.91359	209.024	7.39979e-40	2.49895e-37	Up
COLCA1	3.46906	3.1699	175.429	1.48754e-34	3.46214e-32	Up
TOB1-AS1	3.44684	0.669969	494.903	8.2936e-77	1.68048e-73	Up
GAGE2E	3.44612	-3.23826	122.707	1.15725e-25	1.50425e-23	Up
GAGE12J	3.44612	-3.23826	122.707	1.15725e-25	1.50425e-23	Up
CBLN2	3.43397	0.812314	155.751	2.54076e-31	4.94457e-29	Up
GPX6	3.41558	-4.19027	183.861	6.55675e-36	1.71101e-33	Up
CLGN	3.39008	1.26049	213.044	1.78589e-40	6.2138e-38	Up
SOX30	3.38087	0.222504	365.317	1.35805e-61	1.1138e-58	Up
TRPC7	3.37708	-3.85478	217.222	4.11057e-41	1.49045e-38	Up
CSH2	3.36883	-4.24697	280.953	2.09864e-50	1.11215e-47	Up
LINC02826	3.35735	-4.27588	271.294	4.78539e-49	2.42408e-46	Up
CRB2	3.32031	0.458013	175.684	1.35273e-34	3.16981e-32	Up
GRIN2A	3.29531	1.34208	159.568	5.89194e-32	1.18687e-29	Up
SYT10	3.2809	-2.54452	149.851	2.47394e-30	4.48512e-28	Up
GAD2	3.27681	-3.74865	226.399	1.68142e-42	6.36464e-40	Up
TBR1	3.26629	-2.5909	175.712	1.33863e-34	3.15824e-32	Up
LINC01305	3.26545	0.225492	176.372	1.04686e-34	2.4869e-32	Up
MYO3A	3.25782	1.81743	139.94	1.18815e-28	1.96764e-26	Up
LCMT1-AS2	3.25333	-1.97986	316.284	3.12546e-55	1.95745e-52	Up
MEI1	3.24064	2.83762	420.226	2.65838e-68	2.77486e-65	Up
PRSS57	3.2384	-3.11466	188.829	1.06087e-36	2.92342e-34	Up
ADORA2A-AS1	3.20881	-1.18965	309.614	2.45419e-54	1.48311e-51	Up
MIR9-3HG	3.20473	3.15007	342.903	9.88184e-59	7.24234e-56	Up
LINC01726	3.19995	-3.07643	165.945	5.22699e-33	1.09786e-30	Up
COL19A1	3.19685	-0.0269425	135.842	5.99589e-28	9.4308e-26	Up
ST3GAL3-AS1	3.17448	-2.14354	167.204	3.24811e-33	6.90645e-31	Up
FOXN4	3.16909	-3.23277	152.985	7.36425e-31	1.38617e-28	Up
BTNL9	3.15625	2.56894	233.596	1.41037e-43	5.92459e-41	Up
CTSE	3.15578	-0.366369	163.527	1.30573e-32	2.69325e-30	Up
FLJ36000	3.15189	-2.02223	90.3914	8.07033e-20	6.09628e-18	Up
PCK1	3.10509	-0.473144	109.083	3.07046e-23	3.15716e-21	Up
KCNH5	3.07653	-1.68211	134.523	1.01187e-27	1.55603e-25	Up
LINC00974	3.07414	-1.59587	111.399	1.17811e-23	1.24101e-21	Up
PNMA6E	3.04037	-0.311464	62.143	2.00291e-14	8.49659e-13	Up
PTH2	3.02854	-4.51374	226.458	1.64741e-42	6.30517e-40	Up
ZBTB8B	3.02243	-2.38904	202.985	6.35969e-39	2.02839e-36	Up
HS3ST4	3.01022	0.0800446	105.518	1.35164e-22	1.32269e-20	Up
TAFA4	3.01006	-3.29903	140.545	9.36387e-29	1.5582e-26	Up
LOC643201	3.00455	-2.42616	188.213	1.32889e-36	3.60431e-34	Up
MGAT3-AS1	2.98335	-3.4709	182.571	1.05431e-35	2.65087e-33	Up
NKX2-3	2.97945	0.4783	115.028	2.64634e-24	3.00844e-22	Up
LINC02282	2.97047	-4.32692	167.454	2.9563e-33	6.32501e-31	Up
FMR1NB	2.96535	-3.5354	109.865	2.22183e-23	2.31919e-21	Up
TMSB15A	2.95988	0.371843	231.437	2.95796e-43	1.17115e-40	Up
ADIRF	2.95575	-4.64807	280.023	2.83196e-50	1.47803e-47	Up
YBX2	2.94816	1.94787	172.565	4.33398e-34	9.69404e-32	Up
ENPP6	2.93803	0.283642	142.514	4.32059e-29	7.33138e-27	Up
RHOXF1	2.92964	-2.7832	174.065	2.4742e-34	5.60699e-32	Up
DBX2	2.92862	-1.69827	99.897	1.42502e-21	1.28162e-19	Up
C1QTNF4	2.9222	-1.59786	217.113	4.27045e-41	1.53229e-38	Up
LINC02227	2.91797	-3.77078	186.31	2.66689e-36	7.12122e-34	Up
PTF1A	2.9129	-4.50217	175.052	1.71198e-34	3.95778e-32	Up
KCNS1	2.89979	2.27813	130.044	6.03567e-27	8.5911e-25	Up
HCN4	2.89318	-2.22083	162.736	1.7631e-32	3.59359e-30	Up
KCNB2	2.89287	-1.11387	115.504	2.17723e-24	2.49159e-22	Up
UGT2B28	2.88375	-3.75074	150.438	1.97096e-30	3.61126e-28	Up
LLCFC1	2.88224	-4.02287	185.135	4.10441e-36	1.08754e-33	Up
C1QL2	2.87376	-2.86063	98.3093	2.78334e-21	2.42108e-19	Up
LOC101929653	2.87237	-4.09189	135.278	7.50095e-28	1.16386e-25	Up
SYCE2	2.87147	-0.142031	487.728	5.10149e-76	8.7863e-73	Up
CLDN3	2.86794	2.26167	89.3117	1.28206e-19	9.49718e-18	Up
SIM1	2.85881	-0.763235	100.076	1.3217e-21	1.19182e-19	Up
MGAT3	2.85669	3.20973	224.81	2.9153e-42	1.07979e-39	Up
NRG1-IT1	2.84347	-4.42245	157.006	1.56983e-31	3.10773e-29	Up
GPAT2	2.82427	1.60104	240.719	1.24281e-44	5.63286e-42	Up
FAM3B	2.81357	3.28348	108.505	3.90275e-23	3.98915e-21	Up
SIM2	2.81059	3.24089	308.106	3.92035e-54	2.32828e-51	Up
ABCA3	2.80976	4.22086	212.489	2.17222e-40	7.48243e-38	Up
FAM197Y7	2.79858	-4.05712	92.8307	2.84562e-20	2.25334e-18	Up
SULT1C2P1	2.79821	-4.37815	169.247	1.50505e-33	3.26056e-31	Up
C14orf39	2.77649	-1.6904	170.585	9.10196e-34	1.99698e-31	Up
SYCE1	2.76687	-2.91412	133.833	1.33146e-27	1.99406e-25	Up
ADARB2	2.7655	1.08383	151.945	1.10039e-30	2.04887e-28	Up
ARHGEF33	2.72388	-0.789283	298.126	8.88931e-53	5.01969e-50	Up
ESX1	2.72371	-3.99752	110.531	1.68683e-23	1.76609e-21	Up
TLX3	2.71757	0.197701	60.9659	3.41124e-14	1.40219e-12	Up
CDC20B	2.70111	-2.04074	117.866	8.28616e-25	9.8763e-23	Up
TMEM178B	2.6997	3.05316	131.959	2.80786e-27	4.081e-25	Up
FAM163A	2.68919	-1.72823	139.384	1.47887e-28	2.41428e-26	Up
GCK	2.68785	-0.076053	234.66	9.79718e-44	4.16634e-41	Up
PARM1	2.67202	4.6708	270.649	5.90648e-49	2.94862e-46	Up
SLC12A1	2.66769	-3.20775	144.766	1.7897e-29	3.12933e-27	Up
OLFM4	2.65013	3.20858	58.5719	1.01149e-13	3.80786e-12	Up
LOC541473	2.64194	-3.25585	181.209	1.74248e-35	4.34938e-33	Up
LHFPL4	2.64084	-0.612538	67.9018	1.50682e-15	7.55517e-14	Up
SH3GL2	2.63919	-2.59244	127.052	2.00394e-26	2.78338e-24	Up
HMSD	2.62261	0.375055	239.662	1.77963e-44	7.96117e-42	Up
LINC02432	2.61986	-0.728171	73.171	1.44892e-16	7.97274e-15	Up
LOC100505588	2.61027	-3.69981	115.662	2.0405e-24	2.35073e-22	Up
KCNA2	2.60379	-1.08436	99.0333	2.05064e-21	1.80656e-19	Up
MAP7D2	2.60097	2.44896	96.6587	5.59385e-21	4.69965e-19	Up
RAX	2.59725	-3.24283	112.039	9.0493e-24	9.71066e-22	Up
FABP2	2.59724	-4.22694	134.236	1.13443e-27	1.72906e-25	Up
RNF212	2.59714	2.29763	123.229	9.36522e-26	1.23599e-23	Up
NEXMIF	2.59163	0.0549729	106.186	1.02326e-22	1.00995e-20	Up
SSU72P8	2.58977	-4.47829	114.457	3.34553e-24	3.75375e-22	Up
LOC112268032	2.58903	-4.48152	142.078	5.12661e-29	8.65644e-27	Up
VCAM1	2.5671	5.17819	192.986	2.33522e-37	6.87512e-35	Up
FAM230I	2.55994	-4.09397	97.7038	3.59483e-21	3.06504e-19	Up
AIRE	2.55199	-2.30402	123.487	8.43702e-26	1.12644e-23	Up
SPATA31D1	2.54005	-4.56478	139.719	1.29626e-28	2.13641e-26	Up
LOC100421667	2.53705	-4.31511	116.81	1.27536e-24	1.50449e-22	Up
TOMM22P2	2.53187	-4.4968	107.923	4.96991e-23	5.00565e-21	Up
DRD1	2.53166	-1.61237	103.758	2.81879e-22	2.69711e-20	Up
GRIN2C	2.52326	0.247718	388.094	1.99439e-64	1.80786e-61	Up
ISL1-DT	2.5208	-1.35894	92.6817	3.03238e-20	2.38478e-18	Up
FOXE3	2.51214	-1.75552	118.481	6.44596e-25	7.76355e-23	Up
HMX2	2.51203	-1.46293	73.2957	1.37118e-16	7.58135e-15	Up
IGHV3-32	2.5106	-3.79943	111.897	9.59417e-24	1.02634e-21	Up
RPRML	2.50639	-3.98906	98.1814	2.93789e-21	2.54267e-19	Up
KCNS2	2.49835	-1.98919	151.655	1.231e-30	2.27973e-28	Up
TEX15	2.49549	0.167119	55.7813	3.61525e-13	1.26684e-11	Up
WNK3	2.47968	0.460392	197.592	4.41188e-38	1.34488e-35	Up
NPTX1	2.47939	1.61622	83.8816	1.33314e-18	8.96898e-17	Up
CPEB1	2.47775	0.191969	216.862	4.66261e-41	1.65575e-38	Up
ISL1	2.47691	0.116969	88.127	2.13262e-19	1.54328e-17	Up
KLHL35	2.47205	1.43786	192.446	2.84161e-37	8.29509e-35	Up
B3GALT5	2.46788	2.24897	76.6373	3.14472e-17	1.85168e-15	Up
PRRG3	2.462	0.454585	109.131	3.0107e-23	3.10499e-21	Up
SYNGR3	2.45127	2.20377	238.252	2.87512e-44	1.25363e-41	Up
LOC780529	2.44649	-4.17505	108.164	4.49668e-23	4.55567e-21	Up
LOC105375304	2.44284	-2.04982	103.527	3.10509e-22	2.96282e-20	Up
IL19	2.43642	0.376407	93.8224	1.86508e-20	1.50456e-18	Up
COL4A4	2.43171	2.1002	167.457	2.95335e-33	6.32501e-31	Up
NOX3	2.42016	-4.55782	131.46	3.42713e-27	4.93937e-25	Up
LINC01402	2.4186	-3.91781	131.736	3.06984e-27	4.44301e-25	Up
MEIOSIN	2.41707	-2.21981	127.749	1.51414e-26	2.12017e-24	Up
LOC283683	2.41705	-2.80175	104.954	1.71019e-22	1.65476e-20	Up
IZUMO1R	2.41686	-4.05682	112.298	8.13179e-24	8.80842e-22	Up
UCP1	2.41485	-2.57562	91.9907	4.07246e-20	3.18818e-18	Up
LMF1-AS1	2.40543	-2.12807	131.426	3.47324e-27	4.98497e-25	Up
PKDCC	2.40499	2.9101	121.92	1.59188e-25	2.03844e-23	Up
ZMAT4	2.4033	-2.69176	73.27	1.38683e-16	7.65555e-15	Up
LINCR-0001	2.40106	-2.13088	121.26	2.08045e-25	2.61545e-23	Up
PYDC1	2.39249	-0.674879	70.2275	5.34428e-16	2.76826e-14	Up
CCNI2	2.38581	0.0843527	173.665	2.8726e-34	6.4673e-32	Up
LRP2	2.38164	-1.1846	106.821	7.85745e-23	7.77752e-21	Up
HMX3	2.37609	-4.09003	89.1522	1.3729e-19	1.01265e-17	Up
CEND1	2.36693	-0.257844	185.044	4.24333e-36	1.11577e-33	Up
LINC01475	2.36455	-2.30084	69.5789	7.13232e-16	3.6614e-14	Up
RANBP17	2.36401	0.645381	132.291	2.46023e-27	3.60617e-25	Up
GMNC	2.36119	-3.41338	78.5992	1.33039e-17	8.06806e-16	Up
TBL1Y	2.35507	-1.65726	67.2403	2.02522e-15	9.95161e-14	Up
LMX1A	2.35155	-2.47579	69.8775	6.24469e-16	3.22013e-14	Up
LOC100130760	2.34913	-3.52657	89.631	1.11793e-19	8.33515e-18	Up
SPIC	2.34909	-3.48815	95.6106	8.72311e-21	7.24039e-19	Up
CCDC60	2.34776	-0.832445	64.1253	8.19311e-15	3.72322e-13	Up
CFAP91	2.34598	-0.692363	100.402	1.15221e-21	1.04997e-19	Up
IGFBPL1	2.33851	-1.42754	98.7028	2.35739e-21	2.06098e-19	Up
LOC342443	2.33022	-4.7578	305.612	8.69918e-36	2.20332e-33	Up
RIBC2	2.32829	1.7699	327.698	9.55572e-57	6.58312e-54	Up
LGI2	2.32782	2.05743	146.612	8.71009e-30	1.54654e-27	Up
RHOXF1-AS1	2.32753	0.899692	66.2123	3.20898e-15	1.53523e-13	Up
IGKV2-28	2.3273	-0.170835	57.5008	1.64782e-13	6.06418e-12	Up
LINC00868	2.30389	-4.03205	89.5201	1.17241e-19	8.72241e-18	Up
LOC100422022	2.29867	-4.7393	262.279	6.46063e-34	1.43576e-31	Up
C11orf53	2.29275	-0.14114	104.121	2.42218e-22	2.33057e-20	Up
PLAC8	2.29153	3.81844	112.611	7.14831e-24	7.81685e-22	Up
ACBD7	2.28743	-0.82911	155.079	3.28909e-31	6.32938e-29	Up
SLC10A4	2.28013	-0.660132	85.3937	6.92893e-19	4.77348e-17	Up
TCIM	2.27945	4.33271	193.593	1.87416e-37	5.56529e-35	Up
TAAR3P	2.2765	-4.5824	121.617	1.80012e-25	2.28808e-23	Up
NPHS1	2.2738	-2.1808	84.4812	1.02823e-18	6.98585e-17	Up
LOC107985317	2.2738	-2.1808	84.4812	1.02823e-18	6.98585e-17	Up
FAM182A	2.27155	-1.30947	86.9221	3.58265e-19	2.53926e-17	Up
CCL25	2.26974	-2.64141	97.5113	3.89951e-21	3.31661e-19	Up
EPHA6	2.26925	-1.04819	67.3411	1.93594e-15	9.56747e-14	Up
FAM99B	2.26172	-4.74233	241.365	8.41913e-36	2.14819e-33	Up
RANBP3L	2.26012	-1.88305	83.0599	1.90391e-18	1.24918e-16	Up
TRBV23OR9-2	2.2476	-4.70249	146.414	9.36589e-27	1.32764e-24	Up
DLGAP1-AS5	2.24035	-1.07854	44.0023	8.50635e-11	1.97048e-09	Up
RNF183	2.23605	0.435781	65.4653	4.48633e-15	2.11115e-13	Up
GRM7-AS1	2.23163	-4.13597	91.0965	5.96783e-20	4.59883e-18	Up
LOC100419016	2.22606	-4.57143	101.669	6.76386e-22	6.27269e-20	Up
SPAG11B	2.21729	-4.43616	83.6433	1.47819e-18	9.88697e-17	Up
LOC105374344	2.20848	-3.97557	106.11	1.05624e-22	1.03952e-20	Up
RAD9B	2.20841	-0.51866	462.606	3.28163e-73	4.18662e-70	Up
BRME1	2.20141	2.38896	487.771	5.0461e-76	8.7863e-73	Up
FKBP6	2.19326	-3.15321	128.219	1.25407e-26	1.77039e-24	Up
ANKRD34B	2.18767	-0.697629	61.6823	2.46667e-14	1.0299e-12	Up
CYP4Z1	2.18323	-1.9741	86.004	5.32332e-19	3.69692e-17	Up
LOC101928295	2.18306	-0.471703	86.1236	5.05537e-19	3.52505e-17	Up
ECEL1P2	2.18112	-4.12788	82.2967	2.65225e-18	1.70765e-16	Up
DMRTA2	2.18097	1.73465	46.7027	2.40216e-11	6.19811e-10	Up
PDE6B	2.17738	1.15552	150.974	1.60136e-30	2.94976e-28	Up
RAMP2-AS1	2.17722	-0.589437	174.525	2.0833e-34	4.7841e-32	Up
TMPRSS2	2.17713	3.69092	75.9394	4.27367e-17	2.48248e-15	Up
SIX6	2.17571	-3.71496	78.0321	1.7054e-17	1.0288e-15	Up
LINC01767	2.17509	-3.4384	112.805	6.59821e-24	7.23828e-22	Up
FCRL4	2.17152	-2.01869	84.4031	1.06356e-18	7.21172e-17	Up
CCDC177	2.17007	-0.517211	94.9268	1.16614e-20	9.564e-19	Up
GOLT1A	2.16234	-1.17212	73.9287	1.03664e-16	5.75935e-15	Up
FOXD3	2.15352	-0.254049	109.418	2.67295e-23	2.77327e-21	Up
ZMAT1	2.14986	0.882802	164.817	8.00685e-33	1.67154e-30	Up
TRIM43B	2.14753	-4.01904	52.9195	1.34524e-12	4.27078e-11	Up
CDKN2C	2.1462	4.48483	401.163	5.09255e-66	4.87272e-63	Up
IGLV4-3	2.14606	-1.97704	54.3472	6.97714e-13	2.3176e-11	Up
ACADL	2.14539	-0.720818	76.1098	3.96514e-17	2.30715e-15	Up
FYB2	2.14535	-2.46693	86.118	5.06781e-19	3.52658e-17	Up
LSP1P2	2.14508	-4.43558	97.9808	3.1977e-21	2.74683e-19	Up
IFNL4	2.14486	-3.90092	82.3426	2.59984e-18	1.67704e-16	Up
TLX2	2.14298	-0.533396	107.251	6.57015e-23	6.52206e-21	Up
SPIB	2.14023	3.10861	50.1259	4.88906e-12	1.41758e-10	Up
DSCAML1	2.13935	-1.37534	135.466	6.95995e-28	1.08481e-25	Up
TRIM43	2.13923	-3.39433	51.6793	2.38332e-12	7.30389e-11	Up
CLDN10	2.13475	2.12176	43.8595	9.09674e-11	2.09456e-09	Up
RIPPLY3	2.13144	0.390256	91.5713	4.87142e-20	3.78783e-18	Up
GPHA2	2.13099	-2.91108	71.2825	3.34462e-16	1.78618e-14	Up
CYP4X1	2.12365	3.10733	105.163	1.56772e-22	1.52547e-20	Up
PRICKLE2-AS1	2.12306	-3.48351	90.9504	6.35279e-20	4.88456e-18	Up
GNAT1	2.11872	-3.62207	104.995	1.68123e-22	1.63131e-20	Up
NTN3	2.11769	-2.7092	117.976	7.92025e-25	9.50595e-23	Up
GSX1	2.11445	-4.37983	61.8992	2.23626e-14	9.40538e-13	Up
FMO3	2.11402	2.97003	83.0985	1.87228e-18	1.23313e-16	Up
PTCH2	2.11064	0.633057	145.848	1.17292e-29	2.07192e-27	Up
LDHC	2.10832	-0.882304	70.6089	4.51097e-16	2.35789e-14	Up
KBTBD12	2.1028	0.57656	47.5533	1.61554e-11	4.30055e-10	Up
H2AZP5	2.0998	-4.5784	103.123	3.67771e-22	3.48988e-20	Up
ALX3	2.0995	-2.09407	48.746	9.27465e-12	2.56812e-10	Up
BPIFB4	2.09793	-2.10685	53.7177	9.31712e-13	3.02771e-11	Up
OTOL1	2.09529	-4.70873	128.744	4.05163e-24	4.50201e-22	Up
P2RX2	2.09222	-2.6691	71.9701	2.46557e-16	1.32702e-14	Up
ATOH1	2.08824	-3.94081	60.6402	3.95371e-14	1.60981e-12	Up
GNG8	2.08714	-1.6772	103.829	2.73615e-22	2.62533e-20	Up
FLJ40194	2.08365	-3.79138	99.5538	1.64663e-21	1.47324e-19	Up
ZYG11A	2.0721	1.17072	99.4502	1.72009e-21	1.53498e-19	Up
GABRB2	2.07131	-1.14654	66.4182	2.92616e-15	1.40972e-13	Up
SLCO4C1	2.07075	0.389946	60.4791	4.25323e-14	1.71956e-12	Up
SOWAHA	2.06672	-0.928957	110.821	1.49578e-23	1.57085e-21	Up
RNF182	2.06373	-0.0470643	98.9347	2.13765e-21	1.87841e-19	Up
LINC01793	2.06174	-4.19379	57.4427	1.69205e-13	6.20818e-12	Up
SHISA8	2.06091	-1.81557	78.6547	1.29846e-17	7.88834e-16	Up
IGHV3-29	2.05697	-4.44551	84.7853	9.01411e-19	6.17296e-17	Up
PLA2G2D	2.05494	1.47671	62.3891	1.79217e-14	7.65919e-13	Up
OLIG1	2.05438	-1.80903	46.7427	2.35775e-11	6.09724e-10	Up
SEMG2	2.05423	-3.14991	51.7379	2.31968e-12	7.13427e-11	Up
TMEM132E-DT	2.0495	-4.60316	94.2302	1.56798e-20	1.27685e-18	Up
LOC100192426	2.04523	-4.51752	96.1102	7.05747e-21	5.87202e-19	Up
LINC00237	2.04339	-3.12649	53.597	9.84917e-13	3.19158e-11	Up
MAEL	2.04314	-0.918093	34.1508	9.18523e-09	1.38697e-07	Up
MEIOB	2.04251	-3.07764	54.0109	8.14273e-13	2.66874e-11	Up
ADGRG7	2.04034	0.474383	25.7972	5.35574e-07	5.19965e-06	Up
RNF150	2.03867	2.8366	114.212	3.69913e-24	4.12363e-22	Up
HSD17B13	2.03829	-2.1837	101.344	7.75474e-22	7.12319e-20	Up
LINC00028	2.03742	-4.06589	80.4564	5.91004e-18	3.66806e-16	Up
ENHO	2.03274	-1.1367	100.381	1.16214e-21	1.05623e-19	Up
BEX1	2.03182	0.0483596	35.5381	4.71775e-09	7.55498e-08	Up
IRX6	2.03026	1.58216	53.0305	1.2782e-12	4.0692e-11	Up
MUC4	2.02685	5.87356	48.7148	9.41001e-12	2.60351e-10	Up
CLPSL1	2.02566	-2.94471	45.6611	3.90862e-11	9.74214e-10	Up
SV2B	2.02252	1.49857	75.5783	5.00972e-17	2.89538e-15	Up
LDC1P	2.02209	-3.42077	76.1144	3.95713e-17	2.30715e-15	Up
LINC00466	2.01527	-3.63446	91.6014	4.80922e-20	3.74793e-18	Up
LOC101929237	2.01321	-3.68414	56.8635	2.20416e-13	7.95855e-12	Up
ESRRB	2.0131	-1.09401	83.455	1.60396e-18	1.0666e-16	Up
IFNL4P1	2.01125	-4.34675	74.3912	8.45242e-17	4.74962e-15	Up
DEFB119	2.00983	-4.65133	96.5632	5.82479e-21	4.86992e-19	Up
ALDH1L1-AS2	2.00958	-3.26105	71.1629	3.52702e-16	1.86623e-14	Up
A3GALT2	2.00874	-3.65458	125.443	3.83049e-26	5.23591e-24	Up
CST5	2.00728	-3.29441	38.9392	9.30416e-10	1.73708e-08	Up
NPPC	2.00578	0.696949	39.7069	6.46155e-10	1.24622e-08	Up
DRGX	1.9974	-1.05662	34.3201	8.46676e-09	1.29161e-07	Up
CDKN2A	1.99721	5.65134	64.5683	6.71259e-15	3.08296e-13	Up
ASRGL1	1.99681	1.54557	179.002	3.94357e-35	9.56621e-33	Up
SPO11	1.99145	-4.67832	121.099	2.22136e-25	2.78243e-23	Up
DNMT3L-AS1	1.9874	-4.64906	97.7685	3.49779e-21	2.9897e-19	Up
LINC01529	1.98492	-3.80607	74.4091	8.38612e-17	4.72007e-15	Up
SLC8A2	1.98335	0.50189	62.8821	1.43464e-14	6.23959e-13	Up
RYR3-DT	1.97961	-3.02888	46.7109	2.39301e-11	6.17914e-10	Up
PPY2P	1.97216	-4.3655	64.6507	6.46842e-15	2.98674e-13	Up
DAW1	1.97067	-2.26284	55.2792	4.55006e-13	1.55673e-11	Up
CNTD1	1.96886	-0.118584	338.218	4.00669e-58	2.81662e-55	Up
LAMP5-AS1	1.96298	-4.16234	70.4641	4.81072e-16	2.50696e-14	Up
UGT2A2	1.96224	-4.71633	129.973	3.29903e-24	3.71367e-22	Up
CYP4F12	1.9622	2.09888	74.961	6.57462e-17	3.74949e-15	Up
TG	1.9614	1.54196	102.501	4.77281e-22	4.49192e-20	Up
TNR	1.95722	-1.57072	65.92	3.65843e-15	1.74058e-13	Up
ZNF157	1.95658	-2.41169	89.0048	1.46254e-19	1.07417e-17	Up
VN1R6P	1.9559	-4.76273	172.933	1.93217e-19	1.4071e-17	Up
LEMD1-DT	1.95283	-3.1638	53.9952	8.20153e-13	2.68545e-11	Up
WSCD1	1.95247	1.08519	117.923	8.09349e-25	9.68015e-23	Up
TCERG1L	1.95205	-0.386987	54.0637	7.94755e-13	2.61223e-11	Up
IGLV9-49	1.95013	1.80232	40.462	4.51737e-10	9.04156e-09	Up
PDE6B-AS1	1.94946	-3.77561	67.8614	1.53427e-15	7.67045e-14	Up
MIR124-1HG	1.94815	-4.02223	49.6244	6.16846e-12	1.76331e-10	Up
UBD	1.94781	3.37127	83.0608	1.90316e-18	1.24918e-16	Up
LINC00488	1.9454	-4.48561	74.0707	9.73663e-17	5.43579e-15	Up
CASR	1.94075	-3.00544	71.2028	3.46513e-16	1.83913e-14	Up
IGLV3-17	1.92362	-4.24624	61.6199	2.53723e-14	1.05808e-12	Up
ZNF667	1.92103	0.534572	119.642	4.01679e-25	4.95923e-23	Up
LINC01317	1.91339	-3.58955	51.0983	3.11717e-12	9.32876e-11	Up
LINC01320	1.91339	-3.58955	51.0983	3.11717e-12	9.32876e-11	Up
PRSS45P	1.90862	-2.72473	61.9365	2.19882e-14	9.25924e-13	Up
EYA2	1.90717	4.20701	83.8889	1.32894e-18	8.95828e-17	Up
GALNT17	1.90392	1.58854	100.758	9.91957e-22	9.08749e-20	Up
GABRP	1.90282	4.93321	35.912	3.94391e-09	6.43238e-08	Up
LINC02167	1.89971	-0.106003	22.519	2.71707e-06	2.19803e-05	Up
RHBDL3	1.89733	1.35174	90.8359	6.67197e-20	5.11855e-18	Up
DPYSL5	1.89539	-0.410701	41.8729	2.31832e-10	4.92335e-09	Up
NR0B2	1.89047	-3.65009	63.4189	1.12617e-14	5.01838e-13	Up
C4orf19	1.88758	1.19472	74.5644	7.83068e-17	4.42916e-15	Up
NCAN	1.88568	-1.99511	54.3612	6.93241e-13	2.30496e-11	Up
RNA5SP139	1.88543	-4.7583	165.997	2.10572e-20	1.69471e-18	Up
GAPLINC	1.88314	-1.00273	112.373	7.88442e-24	8.56741e-22	Up
ADGRG2	1.88241	-0.00784152	122.991	1.03152e-25	1.35102e-23	Up
PNMA3	1.88102	-0.098167	70.3726	5.01036e-16	2.60312e-14	Up
IGKV2D-28	1.88074	-0.708834	27.3803	2.45976e-07	2.63133e-06	Up
SLFN13	1.87256	4.08486	197.606	4.38971e-38	1.34488e-35	Up
YPEL1	1.86705	0.181265	208.715	8.25806e-40	2.76172e-37	Up
ANKRD34C	1.86516	-3.36534	47.5656	1.60635e-11	4.28269e-10	Up
RHOXF2	1.86431	-4.7075	111.486	1.13656e-23	1.20092e-21	Up
KCNC2	1.86379	-4.04465	43.1489	1.27058e-10	2.82891e-09	Up
PPP1R26P1	1.85957	-2.96785	107.89	5.03835e-23	5.0598e-21	Up
PRR23C	1.8585	-4.26194	52.0764	1.98413e-12	6.14616e-11	Up
LINC02490	1.85697	-4.34948	55.5519	4.01573e-13	1.39441e-11	Up
LINC01018	1.85525	-0.349166	56.9862	2.08402e-13	7.54848e-12	Up
CNTN2	1.8522	-0.886513	44.9651	5.41454e-11	1.30153e-09	Up
MIR3616	1.85214	-4.64006	98.3544	2.73082e-21	2.38141e-19	Up
CAMKV	1.85178	-2.42937	77.5721	2.0864e-17	1.25425e-15	Up
CSH1	1.85054	-4.7899	268.964	6.7742e-22	6.27269e-20	Up
GLS2	1.8481	-0.220016	83.2896	1.72331e-18	1.14156e-16	Up
SCGB1D1	1.84522	-4.53078	53.3954	1.0806e-12	3.47873e-11	Up
TSHR	1.84521	-1.39537	80.8037	5.07958e-18	3.16404e-16	Up
LINC01315	1.837	0.539522	101.464	7.37141e-22	6.78919e-20	Up
SOHLH1	1.83651	2.0334	18.6863	1.8589e-05	0.000120112	Up
F7	1.8364	-1.67712	76.3018	3.64427e-17	2.13125e-15	Up
IGHM	1.83373	7.87615	43.3261	1.16895e-10	2.62743e-09	Up
ARNT2	1.83363	3.63011	97.323	4.22276e-21	3.57389e-19	Up
NR3C2	1.83346	1.09151	96.6094	5.71182e-21	4.78709e-19	Up
RAB42	1.83206	1.70527	183.425	7.69808e-36	1.97887e-33	Up
FOXA1	1.82743	3.7631	61.7859	2.35377e-14	9.8635e-13	Up
CELF4	1.82409	-1.03044	59.403	6.93151e-14	2.68877e-12	Up
TMPRSS3	1.82205	1.39797	86.2162	4.85733e-19	3.40072e-17	Up
FAM81A	1.82102	0.960467	202.17	8.51466e-39	2.69079e-36	Up
HGC6.3	1.81825	-3.54384	45.8612	3.55929e-11	8.9361e-10	Up
PES1P2	1.81428	-3.97216	64.4891	6.95603e-15	3.18627e-13	Up
CHST4	1.81412	-1.18869	45.0596	5.18008e-11	1.2509e-09	Up
MMD2	1.8135	-4.25927	49.5953	6.2523e-12	1.78579e-10	Up
ESR1	1.81267	2.2338	123.258	9.25546e-26	1.22621e-23	Up
SLC26A7	1.8111	-2.25981	76.8918	2.8121e-17	1.65866e-15	Up
MAP3K15	1.81035	-2.16776	119.247	4.71743e-25	5.80345e-23	Up
BEST2	1.80892	0.34768	42.0877	2.0949e-10	4.47926e-09	Up
CHRNA6	1.80859	-1.26664	83.4823	1.5851e-18	1.0561e-16	Up
RGPD3	1.80781	-2.51444	122.197	1.42261e-25	1.83532e-23	Up
CR1L	1.80631	-2.31849	82.7827	2.14743e-18	1.40628e-16	Up
LINC01310	1.80555	-4.4372	58.5927	1.00194e-13	3.77603e-12	Up
CSTF3-DT	1.80462	-3.35838	115.868	1.87559e-24	2.17531e-22	Up
RNF157-AS1	1.80392	-1.86005	78.2412	1.55615e-17	9.40403e-16	Up
LINC00939	1.8016	-2.28413	48.9495	8.43772e-12	2.3477e-10	Up
FAM9C	1.79973	-2.40672	26.5144	3.76287e-07	3.81448e-06	Up
BMP3	1.79642	0.841368	27.6147	2.19279e-07	2.38049e-06	Up
LINC01913	1.79557	-4.39335	63.3641	1.15436e-14	5.13734e-13	Up
SP9	1.7947	-0.44509	54.6774	5.996e-13	2.01304e-11	Up
BCL2	1.79388	3.51955	195.305	1.00795e-37	3.04559e-35	Up
PLD5	1.78903	-1.3929	43.2733	1.19833e-10	2.68735e-09	Up
RAP2CP1	1.7831	-3.57597	52.4373	1.67992e-12	5.23679e-11	Up
SULT1E1	1.78185	2.2729	40.7963	3.85622e-10	7.79526e-09	Up
KIF25-AS1	1.78085	-2.5418	34.0415	9.68121e-09	1.4537e-07	Up
MIR8089	1.78044	-4.79396	253.194	2.35461e-19	1.6968e-17	Up
GPR137C	1.77919	0.135792	269.635	8.22188e-49	4.04587e-46	Up
SLIT1	1.77669	-0.814609	124.447	5.72401e-26	7.79325e-24	Up
EWSAT1	1.77589	-1.11732	43.7347	9.64597e-11	2.20921e-09	Up
SALL3	1.77418	0.513131	22.1051	3.33983e-06	2.64286e-05	Up
RPL13P8	1.77376	-1.47812	169.52	1.35817e-33	2.96099e-31	Up
TFAP2B	1.77136	-1.28157	27.9175	1.89061e-07	2.08931e-06	Up
LINC00494	1.77108	-2.31626	59.2374	7.47336e-14	2.88272e-12	Up
NR0B1	1.76998	-0.250839	18.2926	2.26862e-05	0.000143149	Up
NOG	1.76993	-0.140963	42.3595	1.84287e-10	3.99997e-09	Up
SYT2	1.76948	-0.765508	77.9736	1.74974e-17	1.0537e-15	Up
H3P43	1.7686	-3.79149	96.9012	5.04794e-21	4.26179e-19	Up
AACSP1	1.76833	-0.520952	54.4085	6.78343e-13	2.2576e-11	Up
TMSB4Y	1.75894	-0.356793	49.0804	7.94017e-12	2.22183e-10	Up
PODXL2	1.75858	4.35356	79.7945	7.88955e-18	4.8616e-16	Up
FAM184A	1.75703	0.162309	115.928	1.83032e-24	2.12997e-22	Up
LINC02247	1.75487	-3.75945	43.1378	1.27722e-10	2.84023e-09	Up
PRIMA1	1.75157	2.83493	88.6668	1.69103e-19	1.23409e-17	Up
FATE1	1.75151	-2.19231	92.7633	2.9286e-20	2.31373e-18	Up
SLC5A7	1.75134	-2.15892	24.7667	8.90643e-07	8.15499e-06	Up
OCA2	1.74593	0.794636	40.3095	4.85586e-10	9.64618e-09	Up
RNU7-141P	1.74335	-4.75705	157.258	3.70905e-19	2.62345e-17	Up
EPS8L3	1.74274	-2.45208	33.7421	1.11821e-08	1.66097e-07	Up
ACSM2B	1.74142	-3.92002	46.1227	3.14968e-11	7.9775e-10	Up
LHX2	1.74008	1.3993	75.6303	4.89638e-17	2.83463e-15	Up
ANKRD26P4	1.73913	-3.68095	60.4244	4.36001e-14	1.75655e-12	Up
TTC6	1.73766	-1.14334	45.2941	4.64116e-11	1.13544e-09	Up
OR6C4	1.73526	-4.78387	142.409	2.54511e-11	6.54246e-10	Up
OR7E14P	1.73239	0.751075	103.519	3.11591e-22	2.96493e-20	Up
LOC101927708	1.73083	-3.88529	57.0946	1.98336e-13	7.20662e-12	Up
GLYATL1B	1.72685	-4.37833	64.1003	8.28582e-15	3.75544e-13	Up
FAM215A	1.72386	-4.09059	70.8039	4.1366e-16	2.17209e-14	Up
CCDC160	1.72369	-2.30561	46.169	3.08232e-11	7.83568e-10	Up
LOC105371083	1.72224	-2.62996	114.738	2.98091e-24	3.37764e-22	Up
DCDC2	1.72214	-1.22514	56.336	2.805e-13	9.93023e-12	Up
ZNF620	1.72187	0.12075	241.331	1.00973e-44	4.63747e-42	Up
IL17RB	1.71651	1.61177	135.135	7.93725e-28	1.22604e-25	Up
DMBX1	1.71373	-0.824457	53.7559	9.15517e-13	2.97789e-11	Up
AR	1.71161	1.66874	81.656	3.50453e-18	2.21906e-16	Up
SMPDL3B	1.70858	2.02451	108.479	3.94434e-23	4.01973e-21	Up
GPR50-AS1	1.70818	-4.51999	57.7986	1.43857e-13	5.32255e-12	Up
CBY3	1.70745	-3.54796	88.8907	1.53599e-19	1.12572e-17	Up
TJP3	1.70698	3.136	70.7106	4.31167e-16	2.25714e-14	Up
LOC102723623	1.70381	-4.64611	62.2785	1.88401e-14	8.0417e-13	Up
H2BC16P	1.70315	-3.21504	56.7978	2.27125e-13	8.18364e-12	Up
WDR49	1.70232	-0.622833	34.4196	8.07125e-09	1.23785e-07	Up
XKR5	1.70175	-1.60795	60.785	3.70255e-14	1.51291e-12	Up
IGHV1-58	1.69969	2.02058	28.4966	1.42423e-07	1.62555e-06	Up
TMEM150C	1.6968	2.72009	143.356	3.10692e-29	5.35105e-27	Up
C3orf70	1.69568	2.05863	119.08	5.04844e-25	6.15279e-23	Up
CSMD1	1.69422	0.94637	32.5822	1.9566e-08	2.75427e-07	Up
HLF	1.69228	3.21675	73.2193	1.41825e-16	7.81646e-15	Up
ZAR1	1.68978	-3.84192	59.0575	8.10999e-14	3.10052e-12	Up
HOXB-AS3	1.68835	-2.11439	47.0181	2.07339e-11	5.3902e-10	Up
MIR924HG	1.68554	0.464268	111.793	1.00165e-23	1.06819e-21	Up
IGKV2D-18	1.68533	-4.01318	47.2759	1.83852e-11	4.84542e-10	Up
LOC728485	1.68021	-2.665	55.1505	4.82643e-13	1.64118e-11	Up
UBE2DNL	1.67826	-4.68897	70.5843	2.87433e-14	1.18716e-12	Up
TEX13B	1.67732	-4.03503	55.2823	4.54356e-13	1.55673e-11	Up
ALDH1A2	1.67253	0.84598	75.4556	5.28775e-17	3.04585e-15	Up
CACNG5	1.66563	-3.68748	39.439	7.33744e-10	1.39638e-08	Up
IGFALS	1.66499	-2.02744	65.519	4.37932e-15	2.06361e-13	Up
LINC02406	1.66406	-4.6901	80.1417	8.34833e-18	5.11684e-16	Up
LINC02303	1.66363	-3.90094	37.2146	2.11561e-09	3.67495e-08	Up
FRGCA	1.66119	-4.18191	42.092	2.09067e-10	4.47298e-09	Up
LOC106780825	1.66119	-4.18191	42.092	2.09067e-10	4.47298e-09	Up
LINC00908	1.66065	-2.20943	60.3498	4.51003e-14	1.80642e-12	Up
LINC00683	1.66065	-2.20943	60.3498	4.51003e-14	1.80642e-12	Up
ADAM22	1.65986	1.30959	91.6923	4.6261e-20	3.6134e-18	Up
IL1R2	1.65752	5.51456	61.5847	2.57801e-14	1.07249e-12	Up
LINC02387	1.65675	-3.81898	55.0645	5.02055e-13	1.70382e-11	Up
ENPP5	1.65608	1.26744	54.6842	5.97735e-13	2.00874e-11	Up
FOXG1	1.65544	0.0185757	22.7117	2.46848e-06	2.01922e-05	Up
PHYHIPL	1.6536	-1.38548	67.0362	2.21889e-15	1.08568e-13	Up
LOC100422204	1.65248	-2.75857	52.7664	1.44356e-12	4.56192e-11	Up
C14orf180	1.65141	-4.07992	34.5908	7.43353e-09	1.14621e-07	Up
KIF25	1.6504	-1.78894	49.5198	6.47524e-12	1.84183e-10	Up
CDKL4	1.64789	-3.56554	65.1994	5.05513e-15	2.3691e-13	Up
RBP3	1.64761	-3.31206	50.8568	3.48548e-12	1.03234e-10	Up
TRBV12-5	1.64648	-3.80664	48.5297	1.02556e-11	2.80368e-10	Up
HELT	1.64632	-4.21917	40.1673	5.19431e-10	1.02359e-08	Up
CYP27A1	1.64343	4.13681	89.8153	1.033e-19	7.76915e-18	Up
DRD3	1.64343	-4.51317	57.4847	1.65999e-13	6.10246e-12	Up
IGHD2-2	1.63808	-4.20309	45.5593	4.09933e-11	1.01514e-09	Up
PAK3	1.63714	0.197069	55.2191	4.67714e-13	1.59356e-11	Up
LINC01623	1.63695	-4.1916	56.3715	2.75989e-13	9.79064e-12	Up
CHDH	1.63646	1.74462	68.6192	1.09393e-15	5.54142e-14	Up
ARHGAP4	1.63584	4.92315	174.384	2.19622e-34	5.01e-32	Up
MFSD4A	1.63366	2.84961	54.4287	6.72088e-13	2.23895e-11	Up
LINC00839	1.63312	2.36806	61.5412	2.62926e-14	1.09245e-12	Up
POTEC	1.63271	-4.59006	55.7779	3.62095e-13	1.26755e-11	Up
ABCD1P2	1.63146	-4.46043	47.6888	1.51674e-11	4.05005e-10	Up
LOC100421154	1.62924	-4.66043	67.1809	2.07974e-15	1.0205e-13	Up
LOC100132078	1.62782	-4.41282	57.1496	1.93422e-13	7.05038e-12	Up
TLR10	1.62764	0.589926	81.824	3.25748e-18	2.07791e-16	Up
NOL4	1.6276	-2.76973	27.3291	2.52234e-07	2.69159e-06	Up
GABBR2	1.62533	-1.12702	44.4461	6.9066e-11	1.62948e-09	Up
SSTR2	1.62522	1.45137	87.3238	3.01331e-19	2.149e-17	Up
PROKR1	1.62514	-3.49184	60.6687	3.90295e-14	1.59102e-12	Up
MEIOC	1.62169	-0.933908	177.821	6.10951e-35	1.47166e-32	Up
RNF165	1.62097	2.59533	79.733	8.1042e-18	4.98495e-16	Up
IGKV2-40	1.62066	-3.92502	37.8677	1.54933e-09	2.76519e-08	Up
CLIC6	1.61895	2.91684	68.6592	1.07459e-15	5.45144e-14	Up
SYP	1.61889	0.573857	116.452	1.4768e-24	1.73617e-22	Up
LINC00989	1.61694	-3.36264	70.1698	5.48313e-16	2.83591e-14	Up
IGHD6-13	1.61652	-4.68144	63.3766	1.7683e-14	7.576e-13	Up
GABRQ	1.61345	2.93711	61.3326	2.88943e-14	1.19197e-12	Up
TRBV6-8	1.61344	-4.72029	85.045	7.16699e-16	3.67372e-14	Up
CYP2E1	1.6108	2.03899	53.4199	1.06847e-12	3.4461e-11	Up
KCND3-IT1	1.61048	-4.68073	62.4461	1.76144e-14	7.556e-13	Up
NXPH2	1.61047	-3.0258	32.2188	2.33235e-08	3.19571e-07	Up
STXBP6	1.61033	1.60727	51.3485	2.77676e-12	8.40494e-11	Up
FEZF2	1.60811	-2.73665	19.1753	1.45212e-05	9.66563e-05	Up
LOC105375787	1.60674	-4.31896	53.3835	1.08653e-12	3.49453e-11	Up
ARHGAP26-AS1	1.60623	-3.8815	50.2739	4.56503e-12	1.33035e-10	Up
FAM83E	1.60615	3.39537	86.2102	4.87002e-19	3.4027e-17	Up
KRT19	1.60445	9.62725	28.5313	1.40032e-07	1.60038e-06	Up
MIR23C	1.6018	-4.66465	71.8913	2.55321e-16	1.37204e-14	Up
LINC01814	1.6018	-2.00316	56.3443	2.79439e-13	9.90283e-12	Up
LMO3	1.59489	0.0891063	38.4811	1.15687e-09	2.11966e-08	Up
LOC100420551	1.59388	-4.25249	41.5495	2.70088e-10	5.68323e-09	Up
ISM2	1.59367	-0.128452	43.8338	9.20704e-11	2.11713e-09	Up
CBSL	1.59334	-1.59918	36.9958	2.34865e-09	4.03701e-08	Up
EXOC3L4	1.59226	1.73616	55.5862	3.9532e-13	1.37408e-11	Up
LINC01337	1.59099	-3.95802	67.2738	1.99517e-15	9.81794e-14	Up
EPIST	1.58945	1.46999	46.3209	2.87112e-11	7.33668e-10	Up
OSTN-AS1	1.58889	-3.81811	45.2374	4.76606e-11	1.16269e-09	Up
KCNJ10	1.58878	-0.661846	53.7988	8.97628e-13	2.92523e-11	Up
SVIP	1.58529	2.64593	98.8535	2.21214e-21	1.93891e-19	Up
CA1	1.58517	-3.90441	49.0197	8.16695e-12	2.27736e-10	Up
SP5	1.58449	-0.238308	45.9117	3.47631e-11	8.74052e-10	Up
ARHGAP23P1	1.58407	-4.1136	55.2363	4.6404e-13	1.58418e-11	Up
PRR23B	1.58289	-4.34851	37.3189	2.0129e-09	3.51071e-08	Up
REN	1.58216	-2.33354	46.1893	3.05322e-11	7.76744e-10	Up
LOC101928532	1.58072	-4.73732	85.5706	1.28033e-15	6.43828e-14	Up
PCED1CP	1.57964	-4.6036	60.3443	4.52121e-14	1.8088e-12	Up
FAM163B	1.57914	-2.59612	41.4333	2.85328e-10	5.97109e-09	Up
PCP2	1.57857	-1.09215	79.5107	8.93079e-18	5.45443e-16	Up
TRPV6	1.57692	0.852368	45.475	4.26439e-11	1.05147e-09	Up
LINC00879	1.57599	-4.65063	49.8411	5.5787e-12	1.60941e-10	Up
CHRNA4	1.56842	-1.86755	26.2025	4.38685e-07	4.36732e-06	Up
OTP	1.56669	-3.52509	39.9825	5.66964e-10	1.1088e-08	Up
ACTL6B	1.56407	-2.6339	26.6099	3.59033e-07	3.66004e-06	Up
RPSAP69	1.56325	-2.08616	79.6831	8.28269e-18	5.08566e-16	Up
LOC101928266	1.56276	-2.57285	54.0249	8.09034e-13	2.65409e-11	Up
RFX4	1.56179	-2.63902	25.2432	7.03865e-07	6.60996e-06	Up
GRK1	1.56099	-3.41711	39.212	8.17275e-10	1.53835e-08	Up
POU2AF1	1.55993	3.88621	64.8264	5.97718e-15	2.77106e-13	Up
GPR62	1.55944	-2.36939	83.6668	1.4632e-18	9.8057e-17	Up
FOXRED2	1.55922	5.33709	284.84	6.02983e-51	3.24537e-48	Up
LINC01087	1.55844	-3.31987	27.8231	1.98004e-07	2.17074e-06	Up
DNMT3L	1.55827	-3.76052	31.0149	4.17878e-08	5.39311e-07	Up
MIR588	1.5564	-4.72829	85.0504	3.92453e-15	1.85948e-13	Up
DDC	1.55555	-0.641775	24.3306	1.10509e-06	9.87185e-06	Up
MROH2A	1.55507	1.54194	23.1823	1.95335e-06	1.64551e-05	Up
ZNF732	1.55393	-1.40533	36.6654	2.75031e-09	4.66456e-08	Up
DPY19L2P4	1.55371	-3.8996	36.3366	3.21859e-09	5.34041e-08	Up
GPR25	1.55256	-1.24465	55.343	4.41892e-13	1.51759e-11	Up
OR10AC1	1.55199	-3.40712	45.9783	3.36966e-11	8.5034e-10	Up
CHGB	1.54965	5.3527	18.0397	2.57875e-05	0.000160338	Up
MGC32805	1.54818	-1.93263	38.0822	1.39883e-09	2.5267e-08	Up
NR4A2	1.54714	4.01085	90.4561	7.84978e-20	5.96895e-18	Up
FCAMR	1.54559	-2.19942	31.8888	2.73613e-08	3.69603e-07	Up
MUC13	1.5442	0.518863	22.4175	2.85795e-06	2.30158e-05	Up
LINC01987	1.54415	-4.34485	46.285	2.91968e-11	7.4442e-10	Up
SLC7A2	1.54286	3.99617	64.5712	6.70377e-15	3.08296e-13	Up
BCORP1	1.54276	-2.78836	38.4451	1.17687e-09	2.15401e-08	Up
PAQR9-AS1	1.54273	-4.21003	48.0434	1.28587e-11	3.47124e-10	Up
ATP2B2	1.54268	-0.700199	46.2408	2.98061e-11	7.59395e-10	Up
MYCN	1.542	0.77545	71.9811	2.4536e-16	1.32264e-14	Up
FOXD4L3	1.54199	-4.29835	54.0982	7.82265e-13	2.57609e-11	Up
BTBD9-AS1	1.54157	-4.4365	46.3102	2.88545e-11	7.36785e-10	Up
RBM46	1.53803	-2.04447	22.9788	2.16126e-06	1.7978e-05	Up
WNK2	1.53783	4.7072	40.2749	4.93595e-10	9.78271e-09	Up
RNA5SP528	1.53586	-4.39699	40.9252	3.62802e-10	7.3991e-09	Up
POU4F1	1.53537	-0.216245	26.5866	3.63176e-07	3.69789e-06	Up
REM1	1.53474	0.178774	95.1858	1.04465e-20	8.64996e-19	Up
PTCHD3	1.53333	-3.69706	32.8243	1.74071e-08	2.4777e-07	Up
PRSS47	1.53225	-4.636	50.6361	3.86032e-12	1.136e-10	Up
KLF15	1.53201	0.13103	64.6318	6.52363e-15	3.00821e-13	Up
MRPS9-AS2	1.53127	-4.37447	51.2901	2.85271e-12	8.60459e-11	Up
IKZF3	1.52932	3.94432	90.7536	6.91109e-20	5.29021e-18	Up
TTLL6	1.52182	-3.09103	39.2608	7.98556e-10	1.50559e-08	Up
ARHGAP19-SLIT1	1.51953	-4.53922	48.3089	1.13643e-11	3.09695e-10	Up
LIX1	1.51853	-2.2134	28.1454	1.69111e-07	1.89684e-06	Up
NEURL1	1.51799	2.23976	68.5949	1.10581e-15	5.59336e-14	Up
LOC100287335	1.51733	-4.80082	214.283	3.50184e-16	1.85576e-14	Up
UMODL1	1.51592	-1.27073	37.6854	1.69006e-09	3.00546e-08	Up
MECOM	1.51341	4.04233	109.204	2.92102e-23	3.02154e-21	Up
PRSS55	1.51303	-4.20495	40.1893	5.14024e-10	1.01467e-08	Up
CSPG5	1.51071	0.38146	100.539	1.08766e-21	9.93783e-20	Up
HOXB13	1.51034	1.18334	21.7528	3.98197e-06	3.08995e-05	Up
KLF4P1	1.50891	-3.95949	30.4597	5.47175e-08	6.89393e-07	Up
KRT24	1.50686	4.8589	15.1135	0.000114838	0.000596816	Up
LINC01192	1.50554	-4.20511	35.6787	4.41034e-09	7.099e-08	Up
ST8SIA3	1.5051	-4.16543	33.2478	1.41896e-08	2.05281e-07	Up
FAM221A	1.50232	1.00647	112.185	8.52073e-24	9.20078e-22	Up
RPL7AP28	1.50231	-1.9094	22.5303	2.70182e-06	2.18826e-05	Up
CRTC1P1	1.50167	-4.28765	37.5929	1.76621e-09	3.12475e-08	Up
LINC00689	1.50029	-2.66161	37.6212	1.74258e-09	3.08453e-08	Up

## Sheet: Up regulated secretomes
symbol	logFC	FDR	type	Organism
NPS	9.74023	2.63e-120	Secreted Protein	Homo sapiens (Human)
SCGN	7.18307	1.02e-86	Secreted Protein	Homo sapiens (Human)
ZPBP2	5.47947	1.91e-78	Secreted Protein	Homo sapiens (Human)
DEFB118	5.18762	1.28e-71	Secreted Protein	Homo sapiens (Human)
GHRH	4.76136	3.57e-38	Secreted Protein	Homo sapiens (Human)
C8G	4.1708	7.3e-84	Secreted Protein	Homo sapiens (Human)
CALCA	3.81469	3.49e-37	Secreted Protein	Homo sapiens (Human)
CGA	3.65351	8.1e-42	Secreted Protein	Homo sapiens (Human)
CBLN2	3.43397	4.94e-29	Secreted Protein	Homo sapiens (Human)
GPX6	3.41558	1.71e-33	Secreted Protein	Homo sapiens (Human)
CSH2	3.36883	1.11e-47	Growth Factors and receptors	Homo sapiens (Human)
CRB2	3.32031	3.17e-32	Secreted Protein	Homo sapiens (Human)
PRSS57	3.2384	2.92e-34	Secreted Protein	Homo sapiens (Human)
COL19A1	3.19685	9.43e-26	Secreted Protein	Homo sapiens (Human)
PTH2	3.02854	6.31e-40	Secreted Protein	Homo sapiens (Human)
TAFA4	3.01006	1.56e-26	Secreted Protein	Homo sapiens (Human)
C1QTNF4	2.9222	1.53e-38	Secreted Protein	Homo sapiens (Human)
LLCFC1	2.88224	1.09e-33	Secreted Protein	Homo sapiens (Human)
C1QL2	2.87376	2.42e-19	Secreted Protein	Homo sapiens (Human)
FAM3B	2.81357	3.99e-21	Secreted Protein	Homo sapiens (Human)
OLFM4	2.65013	3.81e-12	Secreted Protein	Homo sapiens (Human)
HMSD	2.62261	7.96e-42	Secreted Protein	Homo sapiens (Human)
IL19	2.43642	1.5e-18	Cytokines and receptors	Homo sapiens (Human)
COL4A4	2.43171	6.33e-31	Secreted Protein	Homo sapiens (Human)
PKDCC	2.40499	2.04e-23	Secreted Protein	Homo sapiens (Human)
LRP2	2.38164	7.78e-21	Growth Factors and receptors	Homo sapiens (Human)
IGFBPL1	2.33851	2.06e-19	Growth Factors and receptors	Homo sapiens (Human)
LGI2	2.32782	1.55e-27	Secreted Protein	Homo sapiens (Human)
IGKV2-28	2.3273	6.06e-12	Secreted Protein	Homo sapiens (Human)
CCL25	2.26974	3.32e-19	Cytokines and receptors	Homo sapiens (Human)
SPAG11B	2.21729	9.89e-17	Secreted Protein	Homo sapiens (Human)
TMPRSS2	2.17713	2.48e-15	Secreted Protein	Homo sapiens (Human)
IGLV4-3	2.14606	2.32e-11	Secreted Protein	Homo sapiens (Human)
IFNL4	2.14486	1.68e-16	Secreted Protein	Homo sapiens (Human)
GPHA2	2.13099	1.79e-14	Secreted Protein	Homo sapiens (Human)
NTN3	2.11769	9.51e-23	Secreted Protein	Homo sapiens (Human)
BPIFB4	2.09793	3.03e-11	Secreted Protein	Homo sapiens (Human)
OTOL1	2.09529	4.5e-22	Secreted Protein	Homo sapiens (Human)
PLA2G2D	2.05494	7.66e-13	Secreted Protein	Homo sapiens (Human)
SEMG2	2.05423	7.13e-11	Secreted Protein	Homo sapiens (Human)
ENHO	2.03274	1.06e-19	Secreted Protein	Homo sapiens (Human)
MUC4	2.02685	2.6e-10	Secreted Protein	Homo sapiens (Human)
CLPSL1	2.02566	9.74e-10	Secreted Protein	Homo sapiens (Human)
DEFB119	2.00983	4.87e-19	Secreted Protein	Homo sapiens (Human)
CST5	2.00728	1.74e-08	Secreted Protein	Homo sapiens (Human)
NPPC	2.00578	1.25e-08	Secreted Protein	Homo sapiens (Human)
TG	1.9614	4.49e-20	Secreted Protein	Homo sapiens (Human)
TNR	1.95722	1.74e-13	Secreted Protein	Homo sapiens (Human)
IGLV9-49	1.95013	9.04e-09	Secreted Protein	Homo sapiens (Human)
NCAN	1.88568	2.3e-11	Secreted Protein	Homo sapiens (Human)
IGKV2D-28	1.88074	2.63e-06	Secreted Protein	Homo sapiens (Human)
CSH1	1.85054	6.27e-20	Growth Factors and receptors	Homo sapiens (Human)
SCGB1D1	1.84522	3.48e-11	Secreted Protein	Homo sapiens (Human)
F7	1.8364	2.13e-15	Secreted Protein	Homo sapiens (Human)
IGHM	1.83373	2.63e-09	Secreted Protein	Homo sapiens (Human)
CR1L	1.80631	1.41e-16	Secreted Protein	Homo sapiens (Human)
BMP3	1.79642	2.38e-06	Growth Factors and receptors	Homo sapiens (Human)
SLIT1	1.77669	7.79e-24	Secreted Protein	Homo sapiens (Human)
NOG	1.76993	4e-09	Secreted Protein	Homo sapiens (Human)
IL17RB	1.71651	1.23e-25	Cytokines and receptors	Homo sapiens (Human)
SMPDL3B	1.70858	4.02e-21	Secreted Protein	Homo sapiens (Human)
IGHV1-58	1.69969	1.63e-06	Secreted Protein	Homo sapiens (Human)
IGFALS	1.66499	2.06e-13	Growth Factors and receptors	Homo sapiens (Human)
IL1R2	1.65752	1.07e-12	Growth Factors and receptors	Homo sapiens (Human)
IL1R2	1.65752	1.07e-12	Cytokines and receptors	Homo sapiens (Human)
ENPP5	1.65608	2.01e-11	Secreted Protein	Homo sapiens (Human)
RBP3	1.64761	1.03e-10	Secreted Protein	Homo sapiens (Human)
IGKV2-40	1.62066	2.77e-08	Secreted Protein	Homo sapiens (Human)
NXPH2	1.61047	3.2e-07	Secreted Protein	Homo sapiens (Human)
ISM2	1.59367	2.12e-09	Secreted Protein	Homo sapiens (Human)
REN	1.58216	7.77e-10	Secreted Protein	Homo sapiens (Human)
CHGB	1.54965	0.000160338	Secreted Protein	Homo sapiens (Human)
MUC13	1.5442	2.3e-05	Secreted Protein	Homo sapiens (Human)
CSPG5	1.51071	9.94e-20	Growth Factors and receptors	Homo sapiens (Human)

## Sheet: Downregulated infected patient
symbol	logFC	logCPM	F	PValue	FDR
DEFA5	-9.24853	1.38727	83.1925	1.8e-18	1.19e-16
SCGB2A2	-7.41677	2.92346	64.7037	6.32e-15	2.92e-13
DEFA6	-7.3426	-0.300501	75.7795	4.59e-17	2.66e-15
SMR3B	-6.4271	0.256382	65.2424	4.96e-15	2.33e-13
KRT28	-5.85791	-1.1151	64.5415	6.79e-15	3.12e-13
TSPY1	-5.07665	-2.50138	60.4347	4.34e-14	1.75e-12
MUC6	-4.88962	1.61089	60.0296	5.22e-14	2.06e-12
CRYGD	-4.80052	-3.10724	64.9983	5.53e-15	2.58e-13
TSPY2	-4.56945	-3.05156	59.0379	8.18e-14	3.12e-12
TSPY10	-4.54628	-3.16077	58.4965	1.05e-13	3.94e-12
UCN3	-4.257	-1.12075	44.8547	5.7e-11	1.36e-09
ZNF402P	-4.1689	-1.5996	47.8622	1.4e-11	3.76e-10
LOC101927136	-4.1408	2.91117	47.8638	1.4e-11	3.76e-10
TSPY3	-4.12918	-3.50341	55.9268	3.38e-13	1.19e-11
DCD	-3.9363	-2.38553	43.7234	9.7e-11	2.22e-09
TRIM48	-3.91969	-1.82071	39.8109	6.15e-10	1.19e-08
OBP2B	-3.75554	-1.74894	47.4663	1.68e-11	4.46e-10
F11	-3.70869	-2.37204	45.8293	3.61e-11	9.06e-10
CES1P1	-3.67404	-0.603845	60.5056	4.2e-14	1.7e-12
LOC107987423	-3.67404	-0.603845	60.5056	4.2e-14	1.7e-12
TKTL1	-3.61621	3.14964	28.7136	1.28e-07	1.48e-06
OVAAL	-3.60295	-2.2043	64.2343	7.8e-15	3.55e-13
GHSR	-3.56728	-2.60536	44.1683	7.87e-11	1.84e-09
ALB	-3.526	0.4117	47.7398	1.48e-11	3.97e-10
MT4	-3.50621	-1.86479	44.7485	5.99e-11	1.43e-09
HTN3	-3.50269	-1.13602	33.5876	1.2e-08	1.78e-07
KRT20	-3.47254	-0.506557	41.8082	2.39e-10	5.06e-09
PRH2	-3.43079	2.85644	26.1836	4.43e-07	4.4e-06
C6orf58	-3.42965	1.80054	36.7704	2.62e-09	4.45e-08
CES1	-3.42797	6.37025	43.279	1.2e-10	2.68e-09
SCGB1D2	-3.41664	-2.06538	38.2636	1.28e-09	2.33e-08
SPATA31D3	-3.39448	-4.11546	52.6561	1.52e-12	4.77e-11
CYP1A1	-3.3174	0.31444	43.1904	1.25e-10	2.78e-09
KRT81	-3.25734	4.0664	43.3254	1.17e-10	2.63e-09
KRTAP13-2	-3.20513	-3.2758	47.7065	1.5e-11	4.02e-10
PRB3	-3.20317	1.3533	42.1698	2.02e-10	4.33e-09
C11orf87	-3.17666	0.517941	51.7824	2.27e-12	7e-11
TRH	-3.13312	-1.31902	35.9321	3.91e-09	6.38e-08
KRTAP11-1	-3.11683	-2.87689	43.5162	1.07e-10	2.42e-09
MUC7	-3.06954	4.39897	19.2874	1.37e-05	9.2e-05
PTH	-3.01956	-3.89814	42.9592	1.39e-10	3.07e-09
LINC01413	-3.00061	-3.54642	40.396	4.66e-10	9.3e-09
LINC02525	-2.9792	-1.54477	31.9547	2.65e-08	3.59e-07
TUBA3E	-2.93192	-1.47418	36.838	2.53e-09	4.32e-08
LOC100129276	-2.90013	-0.562256	34.4834	7.83e-09	1.2e-07
LINC01986	-2.90011	-4.40616	58.832	8.99e-14	3.41e-12
TREML3P	-2.87451	-0.938134	62.171	1.98e-14	8.41e-13
MTND1P23	-2.86296	2.76917	32.5376	2e-08	2.8e-07
ODAPH	-2.84296	1.38435	40.0869	5.4e-10	1.06e-08
APOA2	-2.83845	-2.14113	36.1739	3.48e-09	5.74e-08
XAGE5	-2.81998	-3.68561	37.3575	1.98e-09	3.45e-08
PCDHA11	-2.81288	-2.72276	42.7488	1.53e-10	3.37e-09
TDRD15	-2.81079	-1.71679	27.557	2.26e-07	2.44e-06
OR11H4	-2.78254	-4.01636	54.5654	6.31e-13	2.11e-11
TBATA	-2.76405	-2.9101	42.333	1.87e-10	4.04e-09
LGALS14	-2.73573	-3.74576	34.98	6.17e-09	9.69e-08
LINC01029	-2.73451	-2.70324	26.527	3.74e-07	3.79e-06
KLK3	-2.71803	-0.376568	25.9577	4.95e-07	4.86e-06
SAGE1	-2.70302	0.395952	22.8172	2.34e-06	1.93e-05
RFPL4B	-2.69225	-2.90828	35.6954	4.38e-09	7.05e-08
SPANXN3	-2.69142	-4.12261	47.106	1.99e-11	5.2e-10
LOC101928994	-2.6873	-1.64252	58.0393	1.29e-13	4.79e-12
CES5A	-2.666	-0.964629	39.7797	6.24e-10	1.21e-08
NTSR1	-2.64311	0.981003	41.1401	3.28e-10	6.77e-09
PIP	-2.63737	0.730716	22.0044	3.51e-06	2.77e-05
IFNK	-2.63429	-0.258654	27.9122	1.9e-07	2.09e-06
GC	-2.62678	-3.47263	33.5648	1.22e-08	1.79e-07
CGB3	-2.61915	-1.83309	27.0099	2.95e-07	3.08e-06
MUCL1	-2.60855	3.66777	32.2844	2.26e-08	3.11e-07
VTA1P1	-2.60424	-1.19656	32.0075	2.58e-08	3.51e-07
LOC101928881	-2.60388	-4.30115	47.8982	1.38e-11	3.7e-10
UGT1A8	-2.59874	0.00102593	24.6827	9.28e-07	8.46e-06
FRG2LP	-2.59457	-4.23357	38.5212	1.14e-09	2.08e-08
PRR4	-2.5897	3.30817	28.5145	1.41e-07	1.61e-06
APOH	-2.58052	-3.07132	37.7352	1.65e-09	2.94e-08
HBE1	-2.5761	-0.353486	24.5486	9.92e-07	8.96e-06
DIRAS2	-2.57591	-0.257834	39.3767	7.56e-10	1.43e-08
PRH1	-2.56007	3.40833	30.216	6.16e-08	7.69e-07
C11orf86	-2.53211	-1.72679	31.6592	3.06e-08	4.07e-07
FGF19	-2.52425	1.64451	20.9328	6e-06	4.43e-05
CDX2	-2.52023	-0.698688	30.3611	5.74e-08	7.2e-07
VN1R96P	-2.51865	-3.78301	38.8158	9.87e-10	1.83e-08
DCT	-2.51222	-0.733622	27.8744	1.93e-07	2.13e-06
MAGEB10	-2.49807	-3.89676	33.6524	1.17e-08	1.73e-07
LCE1D	-2.48792	-1.87061	28.1972	1.65e-07	1.86e-06
MTHFD2P1	-2.47104	-3.19767	30.1153	6.47e-08	8.03e-07
LINC00163	-2.45332	-2.01525	46.1487	3.11e-11	7.9e-10
SLITRK1	-2.44813	-2.35033	26.6345	3.55e-07	3.62e-06
HMGN1P19	-2.44516	-4.49892	49.3363	7.05e-12	1.99e-10
ODAM	-2.44446	3.64377	14.9776	0.000123149	0.000634933
GSTM5	-2.40466	1.54861	50.1414	4.85e-12	1.41e-10
LINC00504	-2.38824	1.36123	62.1973	1.95e-14	8.32e-13
TUSC7	-2.38616	-3.75942	29.2588	9.82e-08	1.16e-06
FGF4	-2.37047	-2.35515	23.1993	1.94e-06	1.63e-05
APOC3	-2.36632	-3.24362	27.4903	2.33e-07	2.51e-06
LINC01249	-2.35994	-1.63669	25.1703	7.3e-07	6.83e-06
TSPY6P	-2.35198	-4.44229	41.2514	3.11e-10	6.45e-09
LGSN	-2.33904	-2.24969	33.617	1.19e-08	1.75e-07
OR51B4	-2.33248	-2.64315	25.0611	7.7e-07	7.17e-06
ADAD1	-2.33198	-3.88825	28.6083	1.35e-07	1.55e-06
LINC00942	-2.3304	1.51166	33.6313	1.18e-08	1.74e-07
MTATP8P2	-2.32005	-0.646202	35.4855	4.84e-09	7.73e-08
CLDN6	-2.31777	0.204425	27.2565	2.61e-07	2.78e-06
LINC00871	-2.31685	-2.02877	26.3704	4.04e-07	4.06e-06
PRB2	-2.30994	-1.623	27.3243	2.53e-07	2.7e-06
TUBAP13	-2.30898	-2.31259	38.2675	1.28e-09	2.32e-08
BCRP9	-2.30272	-2.33396	28.3432	1.54e-07	1.74e-06
GPHB5	-2.30128	-4.23166	37.4703	1.87e-09	3.29e-08
GAL	-2.30109	2.27239	36.3396	3.21e-09	5.34e-08
SLC7A11-AS1	-2.28378	-1.79829	48.2651	1.16e-11	3.15e-10
TRIML2	-2.28009	1.37395	28.5324	1.4e-07	1.6e-06
CASC20	-2.25629	-1.15285	30.567	5.19e-08	6.58e-07
LINC01611	-2.25332	-2.70454	29.8875	7.23e-08	8.88e-07
PRMT8	-2.23986	-0.385389	31.7766	2.89e-08	3.88e-07
OPRPN	-2.23728	-4.42209	40.5116	4.41e-10	8.86e-09
LOC100507336	-2.23644	-2.01936	34.15	9.19e-09	1.39e-07
RPL10L	-2.2351	-2.73265	30.0096	6.81e-08	8.41e-07
HAO1	-2.23327	-3.82856	31.2614	3.71e-08	4.85e-07
SCGB3A1	-2.22938	4.35116	15.4481	9.67e-05	0.000513236
LINC01820	-2.22212	-2.60214	22.2747	3.07e-06	2.45e-05
LINC00165	-2.22174	-0.0981998	25.2818	6.91e-07	6.5e-06
OR2L2	-2.21296	-3.41945	37.4514	1.89e-09	3.32e-08
ST8SIA6-AS1	-2.20951	-1.6374	28.0003	1.82e-07	2.02e-06
TAC3	-2.20692	-1.624	25.6331	5.81e-07	5.59e-06
PCP4	-2.20421	0.022368	15.4664	9.58e-05	0.000509391
MORC1	-2.20403	-2.56786	20.7021	6.74e-06	4.9e-05
H2AB1	-2.19458	-4.09206	31.6105	3.13e-08	4.16e-07
LINC02154	-2.19373	1.15431	35.5533	4.68e-09	7.51e-08
SULT1C3	-2.18919	-4.18522	36.7713	2.61e-09	4.45e-08
DCAF8L2	-2.18754	-3.48263	24.0513	1.27e-06	1.12e-05
OTOS	-2.18068	-3.67936	32.1837	2.37e-08	3.24e-07
CARD18	-2.17781	1.69866	36.3563	3.19e-09	5.3e-08
CALB2	-2.17495	3.34054	64.1947	7.94e-15	3.61e-13
PICSAR	-2.17141	2.33709	39.7731	6.26e-10	1.21e-08
AKR1C4	-2.17042	-2.43482	33.9847	9.95e-09	1.49e-07
C1orf94	-2.1665	-2.85868	29.3436	9.42e-08	1.12e-06
OR4F14P	-2.15907	-4.50178	39.0409	8.86e-10	1.66e-08
CXCL5	-2.15678	3.26137	40.6977	4.04e-10	8.14e-09
RLBP1	-2.151	-2.26271	33.521	1.24e-08	1.83e-07
LINC02561	-2.15099	-1.18511	47.4196	1.72e-11	4.55e-10
LOC105374524	-2.14273	-2.36447	21.1426	5.4e-06	4.04e-05
NECAB2	-2.13436	-0.331308	42.7656	1.52e-10	3.35e-09
MYH8	-2.12133	2.2298	17.9882	2.65e-05	0.000164046
MMP13	-2.1123	7.69077	28.6372	1.33e-07	1.53e-06
SEPTIN7P11	-2.11126	-3.93587	25.5479	6.06e-07	5.8e-06
BPIFA2	-2.10536	-2.81596	21.4568	4.62e-06	3.52e-05
LOC729654	-2.10126	1.91397	27.929	1.88e-07	2.08e-06
SCGB2A1	-2.09549	0.0359257	16.316	6.2e-05	0.00034801
MAGEA8	-2.09021	-1.64003	22.9428	2.2e-06	1.83e-05
ANXA10	-2.08979	0.850992	24.1198	1.23e-06	1.08e-05
ABCA4	-2.08297	2.1258	40.6422	4.15e-10	8.34e-09
HRNR	-2.07286	1.5401	29.788	7.59e-08	9.25e-07
TH	-2.07167	1.64516	28.3376	1.54e-07	1.74e-06
FOLR1	-2.07126	1.06184	29.4351	9.01e-08	1.08e-06
AKR1C3	-2.06958	6.90647	42.6696	1.59e-10	3.5e-09
CIDEA	-2.06764	-0.0254013	32.7998	1.76e-08	2.5e-07
RBMY2FP	-2.05969	-4.52358	38.4824	1.16e-09	2.12e-08
CYP4F11	-2.05568	5.14514	37.5528	1.8e-09	3.18e-08
MAGEB4	-2.05118	-4.34434	30.2885	5.95e-08	7.43e-07
LOC100419928	-2.04904	-1.7373	31.2347	3.76e-08	4.9e-07
DELEC1	-2.04626	1.02309	50.7676	3.63e-12	1.07e-10
TCHHL1	-2.04422	0.634369	24.7473	8.99e-07	8.22e-06
AKR1C7P	-2.03808	-0.726503	50.6941	3.76e-12	1.11e-10
CSAG4	-2.03509	-3.18132	25.319	6.78e-07	6.4e-06
TMPRSS15	-2.02884	-1.42747	20.1578	8.85e-06	6.23e-05
TRPM1	-2.02384	-1.88391	33.4895	1.26e-08	1.85e-07
LINC01807	-2.02383	-0.929481	24.635	9.51e-07	8.63e-06
SLC7A11	-2.02372	5.75178	57.3168	1.79e-13	6.55e-12
HTR2C	-2.01625	-0.0476701	26.1011	4.61e-07	4.56e-06
OR7E111FP	-2.01338	-2.65678	30.5524	5.23e-08	6.62e-07
MAGEA12	-2.00893	2.54195	12.6292	0.000415632	0.00183959
MYL4	-2.00449	0.876025	32.0464	2.54e-08	3.45e-07
S100A15A	-1.99569	-1.58877	31.1318	3.95e-08	5.12e-07
SPANXA1	-1.99448	-4.64881	53.0213	1.67e-12	5.21e-11
SLC25A3P1	-1.99263	-3.74121	21.0558	5.64e-06	4.19e-05
JAKMIP3	-1.99187	0.453882	40.7186	4e-10	8.08e-09
SPANXN5	-1.99155	-4.03974	31.484	3.33e-08	4.4e-07
HTN1	-1.99111	-2.45407	18.6607	1.88e-05	0.000121219
TMEM132D-AS1	-1.98703	-0.718988	14.5521	0.000153326	0.000768435
GP2	-1.98691	0.661859	12.3206	0.000488311	0.00211524
MYMK	-1.98587	-1.15472	22.263	3.09e-06	2.46e-05
IGFL2	-1.97568	3.68082	39.8935	5.91e-10	1.15e-08
PKHD1	-1.97509	-0.438044	30.9088	4.4e-08	5.66e-07
SLC6A20	-1.9747	-0.175639	47.7017	1.51e-11	4.03e-10
OR7E96P	-1.97359	-4.5668	42.3199	1.88e-10	4.06e-09
OR56A5	-1.97142	-4.36777	40.9575	3.57e-10	7.3e-09
FLG2	-1.96422	3.31534	15.1697	0.000111565	0.000581916
MTNR1A	-1.95086	-2.36627	24.645	9.46e-07	8.6e-06
COX7B2	-1.94861	-0.984863	12.8331	0.000373726	0.00167622
ZG16B	-1.94729	4.38227	19.2464	1.4e-05	9.38e-05
FGF20	-1.94032	-2.53938	17.4786	3.43e-05	0.000205353
C3orf85	-1.93989	-3.97523	21.6268	4.24e-06	3.26e-05
PCDHA10	-1.93861	-2.08002	36.3668	3.17e-09	5.28e-08
UPK1A	-1.93623	0.848785	23.4466	1.71e-06	1.46e-05
CDK6-AS1	-1.93492	-1.64456	53.122	1.23e-12	3.92e-11
LINC02475	-1.9303	-2.50831	24.4295	1.05e-06	9.44e-06
LOC101928228	-1.92865	0.354087	31.0004	4.21e-08	5.43e-07
GPR149	-1.92622	-1.24378	16.791	4.87e-05	0.000280584
PCDHB5	-1.92403	0.621828	42.3366	1.86e-10	4.04e-09
AMBN	-1.9217	-3.50765	20.3017	8.24e-06	5.86e-05
NEUROD2	-1.91993	-0.714604	21.0479	5.67e-06	4.21e-05
APCS	-1.91819	-4.40002	29.3626	9.33e-08	1.11e-06
CHEK2P2	-1.91672	-3.48196	22.9826	2.16e-06	1.79e-05
LOC105373416	-1.91599	-1.98256	29.6554	8.09e-08	9.79e-07
PCDHGB1	-1.91173	0.836889	40.5689	4.29e-10	8.63e-09
LINC02617	-1.91161	-1.24191	19.793	1.06e-05	7.32e-05
VCX3A	-1.90981	-3.12586	21.9322	3.64e-06	2.86e-05
FGFBP2	-1.90938	3.86633	14.4258	0.000163648	0.00081389
PRAMEF6	-1.90136	-4.40839	27.8957	1.91e-07	2.11e-06
LINC01819	-1.89425	-0.541664	22.1015	3.35e-06	2.65e-05
PRSS56	-1.89377	-1.58632	19.9698	9.73e-06	6.77e-05
SERPINA12	-1.89164	-1.03026	21.3553	4.86e-06	3.67e-05
LACRT	-1.88803	-4.54732	29.8719	7.28e-08	8.93e-07
LINC02241	-1.8879	-2.06924	18.2153	2.36e-05	0.000148184
TEX41	-1.88622	0.0544993	54.9786	5.22e-13	1.77e-11
DDX53	-1.8793	-2.06444	14.5625	0.000152509	0.000764956
LOC100420324	-1.87815	-4.62819	44.2609	7.53e-11	1.77e-09
LOC101928622	-1.86634	-3.77716	21.7192	4.05e-06	3.14e-05
MAGEA9B	-1.86455	-0.248164	13.925	0.00021199	0.00102129
ARG1	-1.8614	1.95008	19.7051	1.11e-05	7.62e-05
KLK2	-1.85903	-1.24381	23.1421	1.99e-06	1.67e-05
LINC01925	-1.85888	-3.65219	27.691	2.11e-07	2.3e-06
LINC02141	-1.85221	-3.10989	25.7689	5.43e-07	5.26e-06
LINC01537	-1.85111	-0.691005	43.4951	1.08e-10	2.45e-09
ITLN1	-1.85096	-1.42139	18.6003	1.94e-05	0.000124583
COX8C	-1.85082	-3.80442	25.1861	7.24e-07	6.78e-06
SLC35F3	-1.84935	2.15039	63.1737	1.26e-14	5.54e-13
OR51B5	-1.84825	-1.07112	14.7547	0.000138121	0.000701934
ACER1	-1.84709	0.871025	26.1777	4.44e-07	4.41e-06
CAPN6	-1.84616	1.80436	20.7138	6.7e-06	4.88e-05
MUC22	-1.84308	-0.239515	17.5863	3.25e-05	0.000195743
LINC01095	-1.84286	-3.21352	16.5647	5.46e-05	0.000311004
OR11Q1P	-1.84203	-4.61216	38.0615	1.41e-09	2.55e-08
KLK5	-1.84063	7.07095	26.8502	3.19e-07	3.29e-06
CASC8	-1.8381	0.696162	47.4669	1.68e-11	4.46e-10
RXFP1	-1.83565	-0.145341	29.1076	1.06e-07	1.24e-06
HHIPL2	-1.83392	0.113185	29.1257	1.05e-07	1.23e-06
TBX5	-1.82656	-0.682411	18.6807	1.86e-05	0.000120293
LINC00536	-1.82243	-2.48903	33.2198	1.44e-08	2.08e-07
NLRP10	-1.81559	0.473896	27.1676	2.73e-07	2.88e-06
TNPO1P2	-1.81182	-2.89863	27.6964	2.11e-07	2.3e-06
MEI4	-1.81044	-2.88377	32.0818	2.49e-08	3.39e-07
MIR2052HG	-1.80927	-1.58705	39.9647	5.72e-10	1.12e-08
TYR	-1.80901	-3.15476	19.243	1.4e-05	9.38e-05
NGF	-1.80879	1.21856	51.5516	2.53e-12	7.71e-11
LHX1	-1.80033	1.22089	32.007	2.58e-08	3.51e-07
WFDC12	-1.79697	4.14102	18.6288	1.91e-05	0.000122962
MAGEA4	-1.79679	5.54915	11.8469	0.000625796	0.00262496
CRP	-1.79396	-2.7252	22.839	2.32e-06	1.91e-05
MMP8	-1.79322	-0.733981	29.4996	8.73e-08	1.05e-06
MAGEA3	-1.78875	4.29383	12.9028	0.000360396	0.00162575
PRR9	-1.78529	4.01224	16.6901	5.12e-05	0.000293826
PLCH1-AS2	-1.78485	-4.47994	40.0889	5.39e-10	1.06e-08
SHISA6	-1.78423	-0.0460349	28.4303	1.47e-07	1.67e-06
MAGEC1	-1.78415	1.6586	9.32451	0.0023811	0.008326
GDPD2	-1.78394	3.72546	31.9782	2.62e-08	3.55e-07
PLAAT5	-1.77875	-0.657619	23.5711	1.61e-06	1.39e-05
DSC1	-1.77833	5.15095	19.1351	1.48e-05	9.85e-05
FOXB2	-1.77719	-4.32186	24.9601	8.09e-07	7.5e-06
LINC00052	-1.77541	-2.02278	18.8598	1.7e-05	0.000111133
TUBA4B	-1.77494	-0.697455	33.0901	1.53e-08	2.2e-07
MTCO1P53	-1.77402	-0.722818	21.0625	5.62e-06	4.18e-05
OR10Y1P	-1.77225	-2.81821	30.1179	6.46e-08	8.03e-07
ERVV-1	-1.76927	-2.02131	20.2152	8.6e-06	6.07e-05
SATL1	-1.76312	-3.20777	23.0314	2.11e-06	1.76e-05
CRYGEP	-1.7625	-4.383	23.0211	2.12e-06	1.76e-05
PTPRD-AS1	-1.75854	-1.1592	32.5605	1.98e-08	2.78e-07
LINC02501	-1.75837	-3.80065	18.0624	2.55e-05	0.000158736
ABCC2	-1.75825	1.15881	55.1702	4.78e-13	1.63e-11
HMGB3P18	-1.75601	-4.4532	25.9849	4.88e-07	4.8e-06
SCGB3A2	-1.75529	-1.31439	20.6793	6.81e-06	4.95e-05
CCND3P2	-1.75232	-4.17237	19.1863	1.44e-05	9.62e-05
CSAG1	-1.7451	2.3086	15.3576	0.000101301	0.000534777
IL1RL1	-1.74363	2.28596	42.3286	1.87e-10	4.05e-09
CLDN8	-1.74173	1.41924	17.25	3.85e-05	0.000227975
GNAT3	-1.72887	-4.38977	29.9292	7.08e-08	8.71e-07
LINC02454	-1.72842	-0.371887	44.0202	8.44e-11	1.96e-09
FAM25G	-1.72587	-3.60536	31.7258	2.96e-08	3.96e-07
NAA11	-1.72385	-1.42786	11.8631	0.000620505	0.00260594
ALDH8A1	-1.72248	-0.185864	30.831	4.57e-08	5.87e-07
ASPRV1	-1.72105	5.83858	20.8404	6.29e-06	4.61e-05
FSTL5	-1.71711	0.00675099	12.6661	0.000407721	0.00180751
ORM1	-1.71554	-1.72974	18.8548	1.71e-05	0.00011138
DSG4	-1.71496	0.246642	24.3069	1.12e-06	9.97e-06
SPANXB1	-1.7147	0.119622	11.1296	0.000912579	0.00363744
LYPD8	-1.71078	-0.523689	19.6036	1.17e-05	7.99e-05
TFAP2D	-1.70992	-4.17227	22.1591	3.25e-06	2.58e-05
PGC	-1.70457	-3.23033	21.6751	4.14e-06	3.19e-05
LINC02261	-1.70197	-3.50796	21.4503	4.63e-06	3.53e-05
MFAP5	-1.70108	5.01519	40.9951	3.51e-10	7.2e-09
KLHL4	-1.69904	0.315606	29.4854	8.79e-08	1.06e-06
LINC01701	-1.69757	-4.03491	26.1095	4.59e-07	4.54e-06
SFTPC	-1.69693	-0.805295	13.4401	0.000272557	0.00127526
LINC02310	-1.69392	-1.9563	37.2278	2.1e-09	3.66e-08
GAP43	-1.69376	1.01909	35.7106	4.34e-09	7.01e-08
LINC00261	-1.69256	-2.45269	16.7726	4.91e-05	0.000282844
OPCML	-1.69105	-1.2062	23.3692	1.78e-06	1.51e-05
MIR31	-1.68839	-4.44654	35.4361	4.95e-09	7.9e-08
CRYGC	-1.68656	-4.17094	28.5987	1.35e-07	1.55e-06
PLCZ1	-1.68619	-3.31462	31.822	2.83e-08	3.8e-07
LY6H	-1.68308	-0.835732	27.3922	2.45e-07	2.62e-06
FER1L6-AS2	-1.68201	-2.34229	14.9904	0.000122339	0.000631134
LINC02266	-1.68144	-3.79088	27.3296	2.52e-07	2.69e-06
ERVW-1	-1.67874	-2.38672	27.1539	2.75e-07	2.9e-06
MAGEA10	-1.67394	2.0172	9.15095	0.0026133	0.00903519
SRPX	-1.67325	4.0207	62.8128	1.48e-14	6.42e-13
NPTX2	-1.67247	2.20562	48.2504	1.17e-11	3.17e-10
OR2L6P	-1.67006	-4.39028	33.3271	1.37e-08	1.98e-07
LINC02882	-1.66895	-1.54419	11.9353	0.000597462	0.00252146
CT62	-1.66877	-0.710185	29.1321	1.04e-07	1.23e-06
LINC01234	-1.66222	1.53151	15.7986	8.08e-05	0.000439798
ABCA9-AS1	-1.6618	-2.36191	25.5472	6.06e-07	5.8e-06
CSF2	-1.65949	1.89481	29.17	1.03e-07	1.21e-06
LINC02016	-1.65882	-2.82961	18.4171	2.13e-05	0.000135423
TREM1	-1.65788	3.60514	52.7295	1.47e-12	4.64e-11
SPRR4	-1.65639	3.75663	20.3351	8.1e-06	5.78e-05
WIF1	-1.65511	2.71914	9.34297	0.00235767	0.00825917
FAM25A	-1.6529	4.44051	21.1768	5.31e-06	3.98e-05
LOC105373352	-1.65018	-4.03659	18.7865	1.77e-05	0.000114697
CGB5	-1.65012	-1.42048	15.7994	8.08e-05	0.000439707
KLK4	-1.64435	-0.978976	32.8353	1.73e-08	2.47e-07
MYF5	-1.64377	-1.75677	16.7512	4.97e-05	0.000285569
LINC00911	-1.64231	-2.15234	26.3824	4.02e-07	4.04e-06
JAKMIP2	-1.63671	1.55017	29.8729	7.28e-08	8.93e-07
LINC02269	-1.63662	-4.10526	23.5469	1.63e-06	1.4e-05
MAGEA11	-1.63297	2.96396	10.9017	0.00102918	0.00403594
GYS2	-1.6327	-1.94088	19.749	1.09e-05	7.47e-05
LINC02582	-1.63161	1.71972	10.3734	0.0013613	0.00513991
LINC02608	-1.63103	-1.78627	35.5128	4.78e-09	7.64e-08
RPE65	-1.62954	2.16727	17.482	3.42e-05	0.000205111
BPIFB1	-1.62912	6.46449	7.08602	0.00801787	0.0234292
LOC105377488	-1.62778	-4.02066	24.4712	1.03e-06	9.27e-06
HTR7	-1.62595	3.41242	53.9825	8.25e-13	2.7e-11
LOC102724511	-1.62527	-3.62839	22.8881	2.26e-06	1.87e-05
RNA5-8SP6	-1.62522	-4.38983	22.8729	2.28e-06	1.88e-05
MS4A12	-1.62441	-3.89484	16.3785	6.01e-05	0.000338275
LINC02502	-1.62241	-3.8879	27.032	2.92e-07	3.05e-06
LINC01179	-1.62189	-1.85823	22.8631	2.29e-06	1.89e-05
XAGE2	-1.61879	-2.76294	12.2263	0.000513018	0.0022081
LINC01929	-1.61788	0.486476	33.1028	1.52e-08	2.19e-07
SLCO1B3	-1.61705	2.03459	21.5182	4.48e-06	3.43e-05
RBMY2MP	-1.61567	-4.64904	32.3183	2.22e-08	3.07e-07
H2AP	-1.61356	-4.15493	20.8007	6.41e-06	4.69e-05
LIPK	-1.61282	1.05051	28.1353	1.7e-07	1.9e-06
CGB8	-1.61254	-1.58223	20.2092	8.63e-06	6.08e-05
MMP3	-1.61197	7.00429	29.9627	6.97e-08	8.59e-07
RPL5P31	-1.61096	-4.30969	22.7132	2.47e-06	2.02e-05
PRAC1	-1.60967	-3.63167	15.0695	0.000117466	0.000608729
OR10V3P	-1.60713	-3.74362	27.8571	1.95e-07	2.14e-06
MYL7	-1.60631	-0.903272	14.0543	0.000198276	0.000963167
LOC100129291	-1.60329	-1.57107	31.3153	3.61e-08	4.73e-07
FLJ42969	-1.6023	0.0184851	38.0401	1.43e-09	2.57e-08
RNU7-159P	-1.60095	-3.22053	14.888	0.000128959	0.00066182
SLC17A6-DT	-1.60042	-4.21271	19.1244	1.49e-05	9.9e-05
ADAMTS20	-1.6003	0.0955684	25.3083	6.82e-07	6.43e-06
LINC02583	-1.59518	-3.13378	13.3545	0.000284947	0.00132639
PNLIPRP3	-1.59112	3.62269	18.2627	2.3e-05	0.000145121
IGF2-AS	-1.5887	-1.57462	29.8211	7.46e-08	9.14e-07
FGFR3P4	-1.58822	-3.23648	29.1563	1.03e-07	1.22e-06
HKDC1	-1.5862	2.19424	25.3076	6.82e-07	6.43e-06
MAGEA2	-1.58566	-4.03964	21.1222	5.46e-06	4.07e-05
GOLGA7B	-1.58271	5.11269	53.3315	1.11e-12	3.57e-11
KHDC1L	-1.58113	1.82508	25.7706	5.43e-07	5.26e-06
LINC00540	-1.57926	-0.0359705	16.0915	6.95e-05	0.000385877
NKX2-1	-1.57901	-1.66666	18.0239	2.6e-05	0.000161437
LINC00355	-1.57865	-0.927853	13.4421	0.00027228	0.00127432
RPS6P12	-1.57355	-3.66272	23.4499	1.71e-06	1.46e-05
LOC105371967	-1.57306	-2.75951	25.6689	5.71e-07	5.49e-06
SLURP1	-1.57247	5.44167	16.1857	6.63e-05	0.000369812
PCDHGC5	-1.57096	2.18771	26.1324	4.54e-07	4.5e-06
LY6G6F-LY6G6D	-1.56579	-3.11573	25.6251	5.83e-07	5.6e-06
ZFHX4-AS1	-1.56546	-1.67916	17.801	2.91e-05	0.000177778
LINC01639	-1.56437	-3.57161	15.8156	8.01e-05	0.000436534
MAGEA9	-1.5642	-2.05552	10.3939	0.00134662	0.00509063
IGFBP6	-1.5618	7.41483	34.7327	6.94e-09	1.08e-07
UNC93A	-1.55965	1.19875	25.7026	5.61e-07	5.42e-06
OR6C70	-1.55946	-3.11365	18.7108	1.84e-05	0.000118699
G2E3-AS1	-1.55828	0.0748899	18.7892	1.76e-05	0.000114605
AKR1C1	-1.55673	7.66466	21.1623	5.35e-06	4e-05
SCN9A	-1.55636	3.0588	20.2123	8.61e-06	6.07e-05
EREG	-1.5494	5.32591	22.8648	2.29e-06	1.89e-05
METTL7B	-1.54926	0.694914	34.9296	6.32e-09	9.9e-08
SLC2A2	-1.5491	-4.08098	19.0978	1.51e-05	0.00010016
GRM5P1	-1.54819	-3.96852	21.9999	3.52e-06	2.78e-05
GAL3ST3	-1.54769	-3.31521	14.5877	0.000150538	0.000756443
KRT37	-1.54484	-0.393719	18.5693	1.97e-05	0.000126222
COL28A1	-1.54322	1.59513	28.1694	1.67e-07	1.88e-06
KANK4	-1.54291	2.94891	25.3404	6.71e-07	6.35e-06
KRT16P5	-1.5414	1.49178	31.2568	3.72e-08	4.85e-07
LINC00862	-1.54058	-2.39537	28.1241	1.71e-07	1.91e-06
LOC100128317	-1.54002	-3.72292	15.3257	0.000102973	0.000542192
MAGEA6	-1.53966	4.19779	9.70957	0.00193805	0.00697724
DEFB126	-1.53787	-2.48691	19.0677	1.53e-05	0.000101477
OR8D1	-1.53697	-4.68617	45.5868	4.05e-11	1e-09
IL1F10	-1.53629	0.512414	20.5282	7.35e-06	5.31e-05
SCN2A	-1.53606	1.14627	16.7944	4.86e-05	0.000280193
UGT2B4	-1.53401	-3.83188	19.6605	1.14e-05	7.77e-05
LOC101928516	-1.53299	-3.68449	17.8507	2.84e-05	0.000174086
PPIAP46	-1.53067	-1.09347	17.2121	3.93e-05	0.000231973
MMP1	-1.52827	9.47255	31.4795	3.34e-08	4.4e-07
FGL1	-1.52703	-1.82964	19.013	1.58e-05	0.00010392
LCE3D	-1.51981	6.55585	15.7292	8.37e-05	0.000452773
MTCO1P40	-1.51813	2.14612	17.9081	2.76e-05	0.00016969
LHFPL3-AS1	-1.51797	-3.89153	18.5217	2.02e-05	0.000128967
H2BW1	-1.51786	-2.78045	21.0463	5.67e-06	4.21e-05
TCHH	-1.51601	4.31133	16.4142	5.9e-05	0.000332984
DSCAM	-1.51537	0.776267	21.5179	4.48e-06	3.43e-05
SLC5A1	-1.51442	4.09265	28.881	1.18e-07	1.37e-06
LINC02864	-1.51359	-0.0952777	9.25383	0.00247302	0.00860287
MIR365A	-1.51182	-4.44729	34.0369	9.7e-09	1.46e-07
LRRC17	-1.51086	2.62713	34.7304	6.95e-09	1.08e-07
EFNB3	-1.51018	2.15957	59.078	8.03e-14	3.08e-12
CNGB1	-1.50971	4.34118	25.2234	7.11e-07	6.67e-06
LOC101928495	-1.5088	-4.19733	23.6573	1.54e-06	1.33e-05
RAB3B	-1.50867	3.42416	22.5604	2.66e-06	2.16e-05
B3GALT1-AS1	-1.50858	-3.13096	14.5551	0.000153091	0.000767595
LINC02125	-1.50736	-4.56691	27.898	1.91e-07	2.11e-06
SPP1	-1.50474	7.91413	25.8503	5.22e-07	5.08e-06
CDA	-1.50457	5.28516	36.0617	3.67e-09	6.04e-08
LOC101928446	-1.50338	-3.15545	35.5318	4.73e-09	7.57e-08
LINC01497	-1.50289	-4.02657	18.7937	1.76e-05	0.000114404
LOC105379109	-1.50219	-3.71345	18.8627	1.7e-05	0.000111013
LINC02910	-1.5017	0.815839	21.5086	4.5e-06	3.44e-05

## Sheet: Down regulated secretomes
symbol	logFC	FDR	type	Organism
SPP1	-1.50474	5.08e-06	Secreted Protein	Homo sapiens (Human)
LRRC17	-1.51086	1.08e-07	Secreted Protein	Homo sapiens (Human)
DSCAM	-1.51537	3.43e-05	Secreted Protein	Homo sapiens (Human)
FGL1	-1.52703	0.00010392	Secreted Protein	Homo sapiens (Human)
MMP1	-1.52827	4.4e-07	Secreted Protein	Homo sapiens (Human)
IL1F10	-1.53629	5.31e-05	Growth Factors and receptors	Homo sapiens (Human)
DEFB126	-1.53787	0.000101477	Secreted Protein	Homo sapiens (Human)
COL28A1	-1.54322	1.88e-06	Secreted Protein	Homo sapiens (Human)
EREG	-1.5494	1.89e-05	Growth Factors and receptors	Homo sapiens (Human)
IGFBP6	-1.5618	1.08e-07	Growth Factors and receptors	Homo sapiens (Human)
SLURP1	-1.57247	0.000369812	Secreted Protein	Homo sapiens (Human)
PNLIPRP3	-1.59112	0.000145121	Secreted Protein	Homo sapiens (Human)
ADAMTS20	-1.6003	6.43e-06	Secreted Protein	Homo sapiens (Human)
MMP3	-1.61197	8.59e-07	Secreted Protein	Homo sapiens (Human)
LIPK	-1.61282	1.9e-06	Secreted Protein	Homo sapiens (Human)
BPIFB1	-1.62912	0.0234292	Secreted Protein	Homo sapiens (Human)
KLK4	-1.64435	2.47e-07	Secreted Protein	Homo sapiens (Human)
WIF1	-1.65511	0.00825917	Secreted Protein	Homo sapiens (Human)
TREM1	-1.65788	4.64e-11	Secreted Protein	Homo sapiens (Human)
CSF2	-1.65949	1.21e-06	Growth Factors and receptors	Homo sapiens (Human)
CSF2	-1.65949	1.21e-06	Cytokines and receptors	Homo sapiens (Human)
NPTX2	-1.67247	3.17e-10	Secreted Protein	Homo sapiens (Human)
SFTPC	-1.69693	0.00127526	Secreted Protein	Homo sapiens (Human)
MFAP5	-1.70108	7.2e-09	Secreted Protein	Homo sapiens (Human)
PGC	-1.70457	3.19e-05	Secreted Protein	Homo sapiens (Human)
LYPD8	-1.71078	7.99e-05	Secreted Protein	Homo sapiens (Human)
ORM1	-1.71554	0.00011138	Secreted Protein	Homo sapiens (Human)
FSTL5	-1.71711	0.00180751	Secreted Protein	Homo sapiens (Human)
IL1RL1	-1.74363	4.05e-09	Secreted Protein	Homo sapiens (Human)
SCGB3A2	-1.75529	4.95e-05	Secreted Protein	Homo sapiens (Human)
MMP8	-1.79322	1.05e-06	Secreted Protein	Homo sapiens (Human)
CRP	-1.79396	1.91e-05	Secreted Protein	Homo sapiens (Human)
WFDC12	-1.79697	0.000122962	Secreted Protein	Homo sapiens (Human)
NGF	-1.80879	7.71e-11	Growth Factors and receptors	Homo sapiens (Human)
HHIPL2	-1.83392	1.23e-06	Secreted Protein	Homo sapiens (Human)
KLK5	-1.84063	3.29e-06	Secreted Protein	Homo sapiens (Human)
ITLN1	-1.85096	0.000124583	Secreted Protein	Homo sapiens (Human)
LACRT	-1.88803	8.93e-07	Growth Factors and receptors	Homo sapiens (Human)
SERPINA12	-1.89164	3.67e-05	Secreted Protein	Homo sapiens (Human)
FGFBP2	-1.90938	0.00081389	Growth Factors and receptors	Homo sapiens (Human)
APCS	-1.91819	1.11e-06	Secreted Protein	Homo sapiens (Human)
AMBN	-1.9217	5.86e-05	Growth Factors and receptors	Homo sapiens (Human)
PCDHA10	-1.93861	5.28e-08	Secreted Protein	Homo sapiens (Human)
FGF20	-1.94032	0.000205353	Growth Factors and receptors	Homo sapiens (Human)
ZG16B	-1.94729	9.38e-05	Secreted Protein	Homo sapiens (Human)
PKHD1	-1.97509	5.66e-07	Secreted Protein	Homo sapiens (Human)
IGFL2	-1.97568	1.15e-08	Secreted Protein	Homo sapiens (Human)
GP2	-1.98691	0.00211524	Secreted Protein	Homo sapiens (Human)
HTN1	-1.99111	0.000121219	Secreted Protein	Homo sapiens (Human)
FOLR1	-2.07126	1.08e-06	Secreted Protein	Homo sapiens (Human)
SCGB2A1	-2.09549	0.00034801	Secreted Protein	Homo sapiens (Human)
BPIFA2	-2.10536	3.52e-05	Secreted Protein	Homo sapiens (Human)
MMP13	-2.1123	1.53e-06	Secreted Protein	Homo sapiens (Human)
CXCL5	-2.15678	8.14e-09	Cytokines and receptors	Homo sapiens (Human)
OTOS	-2.18068	3.24e-07	Secreted Protein	Homo sapiens (Human)
TAC3	-2.20692	5.59e-06	Secreted Protein	Homo sapiens (Human)
SCGB3A1	-2.22938	0.000513236	Secreted Protein	Homo sapiens (Human)
OPRPN	-2.23728	8.86e-09	Secreted Protein	Homo sapiens (Human)
GAL	-2.30109	5.34e-08	Secreted Protein	Homo sapiens (Human)
GPHB5	-2.30128	3.29e-08	Secreted Protein	Homo sapiens (Human)
PRB2	-2.30994	2.7e-06	Secreted Protein	Homo sapiens (Human)
APOC3	-2.36632	2.51e-06	Secreted Protein	Homo sapiens (Human)
FGF4	-2.37047	1.63e-05	Growth Factors and receptors	Homo sapiens (Human)
ODAM	-2.44446	0.000634933	Secreted Protein	Homo sapiens (Human)
SLITRK1	-2.44813	3.62e-06	Secreted Protein	Homo sapiens (Human)
FGF19	-2.52425	4.43e-05	Growth Factors and receptors	Homo sapiens (Human)
APOH	-2.58052	2.94e-08	Secreted Protein	Homo sapiens (Human)
PRR4	-2.5897	1.61e-06	Secreted Protein	Homo sapiens (Human)
MUCL1	-2.60855	3.11e-07	Secreted Protein	Homo sapiens (Human)
GC	-2.62678	1.79e-07	Secreted Protein	Homo sapiens (Human)
IFNK	-2.63429	2.09e-06	Cytokines and receptors	Homo sapiens (Human)
PIP	-2.63737	2.77e-05	Secreted Protein	Homo sapiens (Human)
CES5A	-2.666	1.21e-08	Secreted Protein	Homo sapiens (Human)
KLK3	-2.71803	4.86e-06	Secreted Protein	Homo sapiens (Human)
APOA2	-2.83845	5.74e-08	Secreted Protein	Homo sapiens (Human)
ODAPH	-2.84296	1.06e-08	Secreted Protein	Homo sapiens (Human)
PTH	-3.01956	3.07e-09	Secreted Protein	Homo sapiens (Human)
MUC7	-3.06954	9.2e-05	Secreted Protein	Homo sapiens (Human)
TRH	-3.13312	6.38e-08	Secreted Protein	Homo sapiens (Human)
PRB3	-3.20317	4.33e-09	Secreted Protein	Homo sapiens (Human)
SCGB1D2	-3.41664	2.33e-08	Secreted Protein	Homo sapiens (Human)
HTN3	-3.50269	1.78e-07	Secreted Protein	Homo sapiens (Human)
ALB	-3.526	3.97e-10	Secreted Protein	Homo sapiens (Human)
CES1P1	-3.67404	1.7e-12	Secreted Protein	Homo sapiens (Human)
F11	-3.70869	9.06e-10	Secreted Protein	Homo sapiens (Human)
OBP2B	-3.75554	4.46e-10	Secreted Protein	Homo sapiens (Human)
DCD	-3.9363	2.22e-09	Secreted Protein	Homo sapiens (Human)
UCN3	-4.257	1.36e-09	Secreted Protein	Homo sapiens (Human)
MUC6	-4.88962	2.06e-12	Secreted Protein	Homo sapiens (Human)
SMR3B	-6.4271	2.33e-13	Secreted Protein	Homo sapiens (Human)
DEFA6	-7.3426	2.66e-15	Secreted Protein	Homo sapiens (Human)
SCGB2A2	-7.41677	2.92e-13	Secreted Protein	Homo sapiens (Human)
DEFA5	-9.24853	1.19e-16	Secreted Protein	Homo sapiens (Human)
